# Supplementary material for: The Impact of Recombination on dN/dS within Recently Emerged Bacterial Clones
Source: PLoS Pathog. 2011 Jul 14;7(7):e1002129. doi: 10.1371/journal.ppat.1002129 (PMC3136474; doi:10.1371/journal.ppat.1002129)
Supplement: Table S1 — The percentage of the CDS which is mapped for each gene in each isolate. (TXT) [file ppat.1002129.s005.txt]

supplementary table S1
locus_tag	start	end	product	gene	pool1_3HK.plot	pool1_BK2421.plot	pool1_CHI59.plot	pool1_CHI61.plot	pool1_FFP103.plot	pool1_GRE4.plot	pool1_HGSA142.plot	pool1_HSJ216.plot	pool1_HU109.plot	pool1_HU25.plot	pool1_ICP5062.plot	pool1_TUR9.plot	pool2_AGT120.plot	pool2_AGT1.plot	pool2_AGT67.plot	pool2_AGT9.plot	pool2_ANS46.plot	pool2_BRA2.plot	pool2_BRA36.plot	pool2_BZ48.plot	pool2_CHL151.plot	pool2_CHL1.plot	pool2_DEN907.plot	pool3_GRE108.plot	pool3_GRE18.plot	pool3_GRE317.plot	pool3_HDG2.plot	pool3_HGSA142.plot	pool3_HGSA9.plot	pool3_HSA10.plot	pool3_HSA11.plot	pool3_HU106.plot	pool3_HUR18.plot	pool3_HUSA304.plot	pool4_2A8.plot	pool4_ICP5011.plot	pool4_ICP5014.plot	pool4_LHH1.plot	pool4_R35.plot	pool4_TUR1.plot	pool4_TUR27.plot	pool4_URU110.plot	pool4_URU34.plot	pool5_S21.plot	pool5_S24.plot
SATW20_00010	516	1878	chromosomal replication initiator protein DnaA	dnaA	100	100	100	100	100	100	100	100	100	100	100	100	100	100	100	100	100	100	100	100	100	100	100	100	100	100	100	100	100	100	100	100	100	100	100	100	100	100	100	100	100	100	100	100	100
SATW20_00020	2155	3289	DNA polymerase III beta chain	dnaN	100	100	100	100	100	100	100	100	100	100	100	100	100	100	100	100	100	100	100	100	100	100	100	100	100	100	100	100	100	100	100	100	100	100	100	100	100	100	100	100	100	100	100	100	100
SATW20_00030	3678	3915	conserved hypothetical protein	-	100	100	100	100	100	100	100	100	100	100	100	100	100	100	100	100	100	100	100	100	100	100	100	100	100	100	100	100	100	100	100	100	100	100	100	100	100	100	100	100	100	100	100	100	100
SATW20_00040	3911	5024	DNA replication and repair protein RecF	recF	100	100	100	100	100	100	100	100	100	100	100	100	100	100	100	100	100	100	100	100	100	100	100	100	100	100	100	100	100	100	100	100	100	100	100	100	100	100	100	100	100	100	100	100	100
SATW20_00050	5033	6968	DNA gyrase subunit B	gyrB	100	100	100	100	100	100	100	100	100	100	100	100	100	100	100	100	100	100	100	100	100	100	100	100	100	100	100	100	100	100	100	100	100	100	100	100	100	100	100	100	100	100	100	100	100
SATW20_00060	7004	9665	DNA gyrase subunit A	gyrA	100	100	100	100	100	100	100	100	100	100	100	100	100	100	100	100	100	100	100	100	100	100	100	100	100	100	100	100	100	100	100	100	100	100	100	100	100	100	100	100	100	100	100	100	100
SATW20_00070	9752	10565	conserved hypothetical protein	-	100	100	100	100	100	100	100	100	100	100	100	100	100	100	100	100	100	100	100	100	100	100	100	100	100	100	100	100	100	100	100	100	100	100	100	100	100	100	100	100	100	100	100	100	100
SATW20_00080	10890	12405	putative histidine ammonia-lyase	hutH	100	100	100	100	100	100	100	100	100	100	100	100	100	100	100	100	100	100	100	100	100	100	100	100	100	100	100	100	100	100	100	100	100	100	100	100	100	100	100	100	100	100	100	100	100
SATW20_00090	12782	14069	seryl-tRNA synthetase	serS	100	100	100	100	100	100	100	100	100	100	100	100	100	100	100	100	100	100	100	100	100	100	100	100	100	100	100	100	100	100	100	100	100	100	100	100	100	100	100	100	100	100	100	100	100
SATW20_00100	14712	15408	putative membrane protein	-	100	100	100	100	100	100	100	100	100	100	100	100	100	100	100	100	100	100	100	100	100	100	100	100	100	100	100	100	100	100	100	100	100	100	100	100	100	100	100	100	100	100	100	100	100
SATW20_00110	15404	15734	putative membrane protein	-	100	100	100	100	100	100	100	100	100	100	100	100	100	100	100	100	100	100	100	100	100	100	100	100	100	100	100	100	100	100	100	100	100	100	100	100	100	100	100	100	100	100	100	100	100
SATW20_00120	16095	17064	putative hydrolase	-	100	100	100	100	100	100	100	100	100	100	100	100	100	100	100	100	100	100	100	100	100	100	100	100	100	100	100	100	100	100	100	100	100	100	100	100	100	100	100	100	100	100	100	100	100
SATW20_00130	17371	18295	putative membrane protein	-	100	100	100	100	100	100	100	100	100	100	100	100	100	100	100	100	100	100	100	100	100	100	100	100	100	100	100	100	100	100	100	100	100	100	100	100	100	100	100	100	100	100	100	100	100
SATW20_00140	18309	20277	putative membrane protein	-	100	100	100	100	100	100	100	100	100	100	100	100	100	100	100	100	100	100	100	100	100	100	100	100	100	100	100	100	100	100	100	100	100	100	100	100	100	100	100	100	100	100	100	100	100
SATW20_00150	20273	20720	50S ribosomal protein L9	rplI	100	100	100	100	100	100	100	100	100	100	100	100	100	100	100	100	100	100	100	100	100	100	100	100	100	100	100	100	100	100	100	100	100	100	100	100	100	100	100	100	100	100	100	100	100
SATW20_00160	20751	22152	DnaB-like helicase	dnaC	100	100	100	100	100	100	100	100	100	100	100	100	100	100	100	100	100	100	100	100	100	100	100	100	100	100	100	100	100	100	100	100	100	100	100	100	100	100	100	100	100	100	100	100	100
SATW20_00170	22429	23713	putative adenylosuccinate synthetase	purA	100	100	100	100	100	100	100	100	100	100	100	100	100	100	100	100	100	100	100	100	100	100	100	100	100	100	100	100	100	100	100	100	100	100	100	100	100	100	100	100	100	100	100	100	100
SATW20_00180	24896	25604	transcriptional regulatory protein WalR	yycF	100	100	100	100	100	100	100	100	100	100	100	100	100	100	100	100	100	100	100	100	100	100	100	100	100	100	100	100	100	100	100	100	100	100	100	100	100	100	100	100	100	100	100	100	100
SATW20_00190	25616	27443	transcriptional regulatory protein WalK	yycG	100	100	100	100	100	100	100	100	100	100	100	100	100	100	100	100	100	100	100	100	100	100	100	100	100	100	100	100	100	100	99.72632731	100	100	100	100	100	100	100	100	100	100	100	100	100	100
SATW20_00200	27435	28770	putative exported protein	yycH	100	100	100	100	100	100	100	100	100	100	100	100	100	100	100	100	100	100	100	100	100	100	100	100	100	100	100	100	100	100	100	100	100	100	100	100	100	100	100	100	100	100	100	100	100
SATW20_00210	28770	29559	putative exported protein	yycI	100	100	100	100	100	100	100	100	100	100	100	100	100	100	100	100	100	100	100	100	100	100	100	100	100	100	100	100	100	100	100	100	100	100	100	100	100	100	100	100	100	100	100	100	100
SATW20_00220	29964	30747	metallo-beta-lactamase superfamily protein	yycJ	100	100	100	100	100	100	100	100	100	100	100	100	100	100	100	100	100	100	100	100	100	100	100	100	100	100	100	100	100	100	100	100	100	100	100	100	100	100	100	100	100	100	100	100	100
SATW20_00230	30973	33292	putative LPXTG surface 5'-nucleotidase	sasH	100	100	100	100	100	100	100	100	100	100	100	100	100	100	100	100	100	100	100	100	100	100	100	100	100	100	100	100	100	100	100	100	100	100	100	100	100	100	100	100	100	100	100	100	100
SATW20_00250	33659	34139	conserved hypothetical protein	-	100	100	100	100	99.58333333	100	100	100	100	100	99.375	100	100	100	100	100	100	100	100	100	100	100	99.58333333	100	100	100	97.91666667	100	100	99.58333333	99.58333333	100	100	100	100	99.58333333	99.58333333	100	100	100	100	100	100	99.58333333	99.58333333
SATW20_00260	34384	34690	hypothetical protein	-	100	100	100	100	0	100	100	100	100	100	0	100	100	100	100	100	100	39.21568627	100	100	86.92810458	86.92810458	12.09150327	100	100	100	0	100	100	12.09150327	0	100	100	100	100	0	0	100	100	100	100	100	100	0	41.83006536
SATW20_00270	34887	35751	conserved hypothetical protein	-	100	100	100	100	4.166666667	100	100	100	100	100	0	100	100	100	100	100	100	0.578703704	100	100	4.166666667	9.143518519	0	100	100	100	0	100	100	0	0	97.68518519	100	100	100	4.282407407	8.564814815	100	100	100	100	100	100	0	46.75925926
SATW20_00280	35858	37347	hypothetical protein (pseudogene)	-	100	100	100	100	2.484889187	100	100	100	100	100	0	100	100	100	100	100	100	2.484889187	100	100	4.969778375	2.484889187	0	100	100	100	2.484889187	100	100	2.484889187	0	96.5077233	100	100	100	0	0	100	100	100	100	99.73136333	100	0	28.20685024
SATW20_00300	37560	38661	hypothetical protein	-	100	100	100	100	0	100	100	100	100	100	3.36058129	100	100	100	100	100	100	0	100	100	3.36058129	6.630336058	3.36058129	100	100	100	3.36058129	100	100	0	3.36058129	100	100	100	100	6.539509537	11.98910082	100	100	100	100	100	100	0	74.75022707
SATW20_00310	38653	39025	hypothetical protein	-	100	100	100	100	0	100	100	100	100	100	0	100	100	100	100	100	100	9.946236559	100	100	0	0	0	100	100	100	0	100	100	9.946236559	0	90.05376344	100	100	100	0	0	100	100	100	100	100	100	0	65.59139785
SATW20_00320	39021	40665	hypothetical protein	-	100	100	100	100	2.250608273	100	100	100	100	100	0	100	100	100	100	100	100	4.622871046	100	100	0	4.501216545	0	100	100	100	4.440389294	100	100	0	0	99.08759124	100	100	100	2.128953771	4.440389294	100	100	100	100	100	100	0	49.45255474
SATW20_00330	40889	43311	cassette chromosome recombinase C (pseudogene)	ccrC	93.6416185	92.07266722	100	100	30.96614368	92.07266722	100	100	91.57720892	100	32.28736581	91.99009083	100	100	100	100	92.11395541	31.00743187	100	100	33.93889348	31.00743187	30.63583815	100	91.74236168	92.1552436	33.89760528	100	99.91742362	32.41123039	31.50289017	98.92650702	91.6597853	100	100	34.02146986	32.3699422	92.07266722	92.07266722	91.6597853	91.57720892	100	100	30.92485549	66.43270025
SATW20_00340	42622	43108	IS200-family transposase	-	100	100	100	100	100	100	100	100	100	100	100	100	100	100	100	100	100	100	100	100	100	100	100	100	100	100	100	100	100	100	100	100	100	100	100	100	100	100	100	100	100	100	100	100	100
SATW20_00350	43399	43738	hypothetical protein	-	0	21.82890855	100	100	0	0	100	100	0	100	0	0	100	100	100	100	0	0	100	100	0	0	0	100	0	0	0	100	100	0	0	100	0	100	100	0	0	0	0	0	0	100	100	0	15.92920354
SATW20_00360	43831	44143	hypothetical protein	-	16.98717949	16.66666667	100	100	0	16.98717949	100	100	15.38461538	100	0	16.66666667	100	100	100	100	15.70512821	0	100	100	0	0	0	100	16.98717949	16.98717949	11.85897436	100	100	0	0	100	16.34615385	100	100	0	0	16.98717949	16.66666667	28.84615385	16.02564103	100	100	0	73.07692308
SATW20_00370	44158	44665	conserved hypothetical protein	-	100	100	100	100	0	100	100	100	100	100	0	99.80276134	100	100	100	100	100	0	100	100	7.297830375	14.59566075	0	100	99.80276134	100	1.57790927	100	100	0	0	100	100	100	100	0	0	100	100	100	99.80276134	100	100	0	71.40039448
SATW20_00380	44685	45000	hypothetical protein (pseudogene)	-	98.73015873	98.73015873	100	100	4.444444444	98.41269841	100	100	98.73015873	100	4.761904762	97.77777778	100	100	100	100	98.73015873	16.19047619	100	100	4.444444444	4.444444444	4.444444444	100	98.73015873	98.73015873	7.619047619	100	100	4.444444444	4.761904762	100	94.92063492	100	100	4.444444444	4.444444444	98.73015873	98.73015873	96.50793651	98.73015873	100	100	4.761904762	33.33333333
SATW20_00390	45121	46207	transposase A 1	tnpA1	100	100	100	100	99.53959484	6.445672192	100	100	100	100	100	100	100	100	100	100	100	100	100	100	100	100	100	100	6.169429098	6.077348066	100	100	100	100	100	100	100	100	100	100	100	100	16.7587477	100	100	100	100	100	100
SATW20_00400	46203	48096	transposase B 1	tnpB1	100	100	100	100	100	97.62282092	100	100	100	100	100	100	100	100	100	100	100	100	100	100	100	100	100	100	97.56999472	97.46434231	100	100	100	100	100	100	100	100	100	100	100	100	97.51716852	100	100	100	100	100	100
SATW20_00410	48102	48480	transposase C 1	tnpC1	100	100	100	100	100	91.00529101	100	100	100	100	100	100	100	100	100	100	100	100	100	100	100	100	100	100	90.47619048	91.7989418	100	100	100	100	100	100	100	100	100	100	100	100	91.53439153	100	100	100	100	100	100
SATW20_00420	48630	49413	streptomycin 3''-adenylyltransferase 1	ant1	100	100	100	100	100	0	100	100	100	100	100	100	100	100	100	100	100	100	100	100	100	100	100	100	9.45083014	7.151979566	100	100	100	100	100	100	100	100	100	100	100	100	4.72541507	100	100	100	100	100	100
SATW20_00430	49538	50270	rRNA adenine N-6-methyltransferase ErmA1	ermA1	100	100	100	100	100	0	100	100	100	100	100	100	100	100	100	100	100	100	100	100	100	100	100	100	0	10.10928962	100	100	100	100	100	100	100	100	100	100	100	100	4.508196721	100	100	100	100	100	100
SATW20_00440	50778	51441	SAM dependent methyltransferase	-	100	100	100	100	100	0	100	100	100	100	100	100	100	100	100	100	100	100	100	100	100	100	100	100	0	0	100	100	100	100	100	100	100	100	100	100	100	100	0	100	100	100	100	100	100
SATW20_00450	51988	52861	hypothetical protein	-	97.36540664	97.25085911	100	100	0	97.93814433	100	100	97.82359679	100	0	97.59450172	100	100	100	100	97.82359679	0	100	100	0	4.238258877	4.238258877	100	96.67812142	97.59450172	0	100	100	2.520045819	0	98.85452463	97.47995418	100	100	4.12371134	4.12371134	97.93814433	97.93814433	97.82359679	94.04352806	100	100	0	42.95532646
SATW20_00460	52908	53208	putative membrane protein	-	86	84	100	100	0	85.33333333	100	100	84.66666667	100	0	87.66666667	100	100	100	100	83.66666667	0	100	100	0	0	0	100	84	85.33333333	0	100	100	0	0	100	81	100	100	0	0	85.33333333	85.33333333	85.33333333	84.66666667	100	100	0	45.33333333
SATW20_00470	53223	53712	putative membrane protein	-	87.52556237	87.11656442	100	100	0	85.68507157	100	100	86.70756646	100	7.566462168	84.66257669	100	100	100	100	86.50306748	0	100	100	0	7.36196319	0	100	84.45807771	86.09406953	0	100	100	0	0	100	85.88957055	100	100	0	0	86.29856851	86.70756646	86.50306748	84.66257669	100	100	0	41.10429448
SATW20_00480	53846	54374	putative membrane protein	-	100	100	100	100	0	100	100	100	100	100	6.818181818	100	100	100	100	100	100	0	100	100	0	0	0	100	100	100	0	100	100	0	6.818181818	100	100	100	100	0	0	100	100	100	100	100	100	0	49.0530303
SATW20_00490	54436	54853	hypothetical protein	-	47.9616307	47.00239808	100	100	0	47.9616307	100	100	56.83453237	100	0	47.24220624	100	100	100	100	55.87529976	0	100	100	0	0	0	100	47.00239808	47.00239808	8.872901679	100	100	0	0	94.96402878	44.60431655	100	100	0	0	47.9616307	47.9616307	47.9616307	47.9616307	100	100	0	65.94724221
SATW20_00500	55204	55306	hypothetical protein (fragment)	-	0	0	100	100	0	0	100	100	0	100	0	0	100	100	100	100	0	0	100	100	0	0	0	100	0	0	0	100	100	0	0	100	0	100	100	36.2745098	0	0	0	0	0	100	100	0	76.47058824
SATW20_00510	55319	55541	hypothetical protein	-	31.98198198	31.08108108	100	100	0	31.98198198	100	100	28.82882883	100	0	31.98198198	100	100	100	100	48.1981982	0	100	100	0	4.054054054	0	100	27.47747748	31.53153153	0	100	100	0	0	97.2972973	47.74774775	100	100	0	0	31.98198198	31.98198198	31.98198198	31.98198198	100	100	0	28.37837838
SATW20_00520	55690	56257	putative exported protein	-	94.17989418	94.17989418	100	100	0	94.88536155	100	100	94.17989418	100	0	93.82716049	100	100	100	100	94.17989418	6.525573192	100	100	0	0	0	100	92.76895944	94.17989418	0	100	100	0	0	99.47089947	94.17989418	100	100	0	0	94.17989418	94.17989418	94.17989418	94.17989418	100	100	0	51.32275132
SATW20_00530	56336	58550	type I restriction-modification system endonuclease (fragment)	-	100	100	100	100	0	100	100	100	100	100	1.671183379	100	100	100	100	100	100	0	100	100	3.342366757	6.639566396	1.62601626	100	100	100	0	100	100	0	0	97.96747967	100	100	100	0	3.297199639	100	100	100	100	100	100	0	56.00722674
SATW20_00540	58611	59286	IS431 transposase	-	100	100	100	100	96.88888889	100	100	100	100	100	97.33333333	100	100	100	100	100	100	100	100	100	100	100	98.37037037	100	100	100	95.25925926	100	100	97.62962963	96.74074074	100	100	100	100	97.62962963	97.62962963	100	100	100	100	100	100	97.77777778	97.77777778
SATW20_00550	59568	60915	NADH-binding protein	-	0	100	100	100	2.74684484	100	100	100	3.637713437	100	0	2.74684484	100	100	100	100	100	100	100	100	100	100	54.71417966	100	100	100	0	100	100	0	2.672605791	99.8515219	5.419450631	100	100	0	2.672605791	100	100	5.419450631	0	100	100	0	2.74684484
SATW20_00560	61214	61622	mercuric resistance operon regulatory protein	merR	0	100	100	100	0	100	100	100	0	100	0	0	100	100	100	100	100	100	100	100	100	100	100	100	100	100	0	100	100	0	0	100	8.823529412	100	100	0	8.823529412	100	100	0	0	100	100	0	0
SATW20_00570	61638	61992	putative exported protein	-	0	100	100	100	0	100	100	100	0	100	0	0	100	100	100	100	100	100	100	100	100	100	100	100	100	100	0	100	100	0	0	100	0	100	100	0	0	100	100	0	0	100	100	0	10.16949153
SATW20_00580	61988	62669	putative membrane protein	-	0	100	100	100	0	100	100	100	0	100	0	0	100	100	100	100	100	100	100	100	100	100	100	100	100	100	0	100	100	0	0	97.79735683	0	100	100	0	15.4185022	100	100	10.86637298	5.43318649	100	100	0	0
SATW20_00590	62756	63143	mercuric transport protein	merT	0	100	100	100	0	100	100	100	0	100	0	19.12144703	100	100	100	100	100	100	100	100	100	100	100	100	100	100	0	100	100	9.560723514	0	98.4496124	0	100	100	0	1.291989664	100	100	0	0	100	100	0	9.560723514
SATW20_00600	63200	64844	mercuric reductase	merA	0	100	100	100	0	100	100	100	2.189781022	100	0	0	100	100	100	100	100	100	100	100	100	100	100	100	100	100	4.379562044	100	100	2.189781022	2.189781022	98.29683698	2.189781022	100	100	4.501216545	4.440389294	100	100	6.751824818	0	100	100	0	0
SATW20_00610	64925	65576	alkylmercury lyase	merB	5.683563748	100	100	100	0	100	100	100	0	100	0	0	100	100	100	100	100	100	100	100	100	100	100	100	100	100	0	100	100	0	0	98.0030722	0	100	100	0	21.81259601	100	100	16.89708141	11.3671275	100	100	0	0
SATW20_00620	65770	66319	conserved hypothetical protein	-	0	92.34972678	95.08196721	100	0	92.34972678	92.34972678	92.34972678	0	92.34972678	0	0	92.34972678	92.34972678	92.34972678	92.34972678	92.34972678	92.34972678	92.34972678	92.34972678	92.34972678	92.34972678	100	92.34972678	92.34972678	92.34972678	0	92.34972678	92.34972678	0	0	90.52823315	7.103825137	92.34972678	92.34972678	0	0	92.34972678	92.34972678	0	6.739526412	92.34972678	92.34972678	0	6.739526412
SATW20_00630	66404	67079	IS431 transposase	-	100	100	100	100	98.96296296	99.85185185	100	100	100	99.85185185	99.55555556	99.85185185	99.85185185	99.7037037	99.85185185	99.85185185	99.85185185	100	99.55555556	99.7037037	99.40740741	99.85185185	100	100	100	100	99.55555556	99.7037037	99.11111111	100	99.40740741	99.25925926	99.55555556	99.7037037	100	99.7037037	99.85185185	100	99.85185185	99.7037037	99.85185185	100	99.7037037	100	100
SATW20_00631	67511	67844	putative membrane protein	-	0	100	100	100	100	100	0	0	0	0	100	100	0	0	0	0	100	0	0	0	0	0	0	100	100	100	100	0	0	100	100	93.99399399	0	100	0	100	100	100	100	100	0	0	0	0	25.52552553
SATW20_00640	67872	68115	putative DNA-binding protein (fragment)	-	0	100	100	100	100	100	0	0	0	0	100	100	0	0	0	0	100	0	0	0	0	0	0	100	100	100	100	0	0	100	100	97.5308642	0	100	0	100	100	100	100	100	4.938271605	0	0	0	72.83950617
SATW20_00650	68246	68921	IS431 transposase	-	100	100	100	100	100	100	99.85185185	99.85185185	99.7037037	99.85185185	100	100	99.40740741	100	99.7037037	99.85185185	100	99.7037037	99.85185185	99.40740741	99.7037037	99.85185185	99.85185185	100	100	100	99.11111111	98.96296296	99.7037037	100	99.55555556	100	99.55555556	100	100	100	100	100	100	100	100	100	99.7037037	99.40740741	99.40740741
SATW20_00660	69117	70497	tetracycline resistance protein	tet	0	100	100	0	100	0	2.68115942	0	0	0	100	100	18.04347826	0	0	0	100	2.68115942	0	0	0	2.68115942	0	100	100	0	2.68115942	0	0	100	100	99.92753623	0	100	0	100	100	100	100	100	2.68115942	100	0	0	0
SATW20_00670	70685	71927	plasmid recombination enzyme	-	0	100	100	0	100	7.165861514	0	0	0	0	100	100	21.41706924	0	0	0	100	0	0	0	5.877616747	2.979066023	0	100	100	4.025764895	5.877616747	0	5.877616747	100	100	99.19484702	2.979066023	100	0	100	100	100	100	100	5.877616747	100	0	0	0
SATW20_00680	72453	73408	replication initiation protein C (pseudogene)	repC	0	100	100	50.9947644	100	3.246073298	3.769633508	3.87434555	11.51832461	0	100	100	18.63874346	3.87434555	3.87434555	3.769633508	100	7.539267016	0	3.560209424	0	5.863874346	0	100	100	0	7.748691099	0	0	100	100	99.37172775	0	100	0	100	100	100	100	100	0	100	3.87434555	0	0
SATW20_00690	73496	74171	IS431 transposase	-	100	100	100	100	100	100	100	100	100	100	100	100	100	100	100	100	100	100	100	100	100	100	100	100	100	100	100	100	100	100	100	100	99.55555556	100	100	100	100	100	100	100	100	100	100	100	100
SATW20_00700	74428	74596	HMG-CoA synthase (partial)	-	100	0	100	100	100	100	100	100	100	100	100	100	100	100	100	100	100	100	100	100	100	100	30.35714286	100	100	100	100	100	100	100	100	100	60.71428571	100	100	100	100	100	100	100	100	100	100	8.333333333	54.76190476
SATW20_00710	74693	74903	putative membrane protein	-	100	29.04761905	100	100	100	100	100	100	100	100	100	100	100	100	100	100	100	100	100	100	100	100	97.61904762	100	100	99.04761905	100	100	100	100	100	92.38095238	99.52380952	99.04761905	100	100	100	100	100	100	100	98.0952381	100	100	100
SATW20_00720	75512	76256	glycerophosphoryl diester phosphodiesterase	ugpQ	100	100	100	100	100	100	100	100	100	100	100	100	100	100	100	100	100	100	100	100	100	100	100	100	100	100	100	100	100	100	100	98.38709677	98.79032258	100	100	100	100	100	100	100	100	100	100	100	100
SATW20_00730	76352	76781	conserved hypothetical protein	-	100	100	100	100	100	100	100	100	100	100	100	100	100	100	100	100	100	100	100	100	100	100	100	100	100	100	100	100	100	100	100	100	94.63869464	100	100	100	100	100	100	100	100	100	100	100	100
SATW20_00740	76826	78833	penicillin-binding protein 2 prime	mecA	100	100	100	100	100	100	100	100	100	100	100	100	100	100	100	100	100	100	100	100	100	100	100	100	100	100	100	100	100	100	100	99.65122073	89.53662182	100	100	100	100	100	100	100	100	100	100	100	100
SATW20_00750	79034	80690	methicillin resistance protein MecR1	mecR1	100	90.27777778	100	100	100	100	100	100	100	100	98.91304348	100	100	100	100	100	90.27777778	100	100	100	100	100	100	100	100	100	100	100	100	100	100	99.21497585	89.5531401	100	100	100	98.91304348	90.27777778	100	100	100	100	100	100	100
SATW20_00760	80689	81058	methicillin resistance regulatory protein MecI (pseudogene)	mecI	100	100	100	100	100	100	100	100	100	100	100	100	100	100	100	100	100	100	100	100	100	100	100	100	100	100	100	100	100	100	100	98.64498645	74.79674797	100	100	100	100	100	100	100	100	100	100	100	100
SATW20_00761	81145	81214	phenol-soluble modulin-mec	-	100	100	100	100	100	100	100	100	100	100	100	100	100	100	100	100	100	100	100	100	100	100	100	100	100	100	100	100	100	100	100	100	100	100	100	100	100	100	100	100	100	100	100	100	100
SATW20_00770	81533	82682	MarR family regulatory protein	-	100	100	100	100	100	100	100	100	100	100	100	100	100	100	100	100	100	100	100	100	100	100	100	100	99.12967798	100	100	100	100	100	100	98.95561358	86.59704091	100	100	100	100	100	100	100	100	100	100	100	100
SATW20_00780	82795	84130	metallo-beta-lactamase superfamily protein (pseudogene)	-	100	100	100	100	100	100	100	100	100	100	100	100	100	100	100	100	100	100	100	100	100	100	100	100	100	100	100	100	100	100	100	100	89.21348315	100	100	100	100	100	100	100	100	100	100	100	100
SATW20_00790	84161	85226	hypothetical protein	-	100	100	100	100	100	100	100	100	100	100	100	100	100	100	100	100	100	100	100	100	100	100	100	100	100	100	100	100	100	100	100	99.71830986	86.1971831	100	100	100	100	100	100	100	100	100	100	100	100
SATW20_00800	85361	85622	conserved hypothetical protein	-	100	100	100	100	100	100	100	100	100	100	100	100	100	100	100	100	100	100	100	100	100	100	100	100	100	100	100	100	100	100	100	100	93.8697318	100	100	100	100	100	100	100	100	100	100	100	100
SATW20_00810	85621	86266	putative membrane protein (fragment)	-	100	100	100	100	100	100	100	100	100	100	100	100	100	100	100	100	100	100	100	100	100	100	100	100	100	100	100	100	100	100	100	100	91.78294574	100	100	100	100	100	100	100	100	100	100	100	100
SATW20_00820	86533	87193	cadmium resistance transporter	-	100	100	100	100	100	100	100	100	100	100	100	100	100	100	100	100	100	100	100	100	100	100	100	100	100	100	100	100	100	100	100	100	92.42424242	100	100	100	100	100	100	100	100	100	100	100	100
SATW20_00830	87231	89646	probable cadmium-transporting ATPase	cadA	99.37888199	99.42028986	99.42028986	100	99.42028986	99.42028986	99.42028986	99.42028986	99.42028986	99.42028986	99.33747412	99.42028986	99.42028986	99.42028986	99.42028986	99.42028986	99.42028986	99.42028986	99.42028986	99.42028986	99.42028986	99.42028986	100	99.42028986	99.42028986	99.42028986	99.7515528	99.37888199	99.42028986	99.42028986	99.42028986	97.88819876	88.11594203	99.42028986	99.42028986	99.42028986	99.42028986	99.42028986	99.42028986	99.42028986	99.42028986	99.42028986	99.42028986	100	100
SATW20_00840	89638	90004	putative cadmium efflux system accessory protein	cadC	100	100	100	100	100	100	100	100	100	100	100	100	100	100	100	100	100	100	100	100	100	100	100	100	100	100	100	100	100	100	100	100	96.99453552	100	100	100	100	100	100	100	100	100	100	100	100
SATW20_00850	90189	90567	transposase for transposon Tn554	tnpC	100	100	100	100	100	100	100	100	100	100	100	100	100	100	100	100	100	100	100	100	100	100	100	100	100	100	100	100	100	100	100	100	99.47089947	100	100	100	100	100	100	100	100	100	100	100	100
SATW20_00860	90573	92403	transposase B from transposon Tn554	tnpB	100	100	100	100	100	100	100	100	100	100	100	100	100	100	100	100	100	100	100	100	100	100	100	100	100	100	100	100	100	100	100	100	100	100	100	100	100	100	100	100	100	100	100	100	100
SATW20_00870	92660	92984	DNA repair protein RadC (fragment)	-	100	100	100	100	100	100	100	100	100	100	100	100	100	100	100	100	100	100	100	100	100	100	100	100	100	100	100	100	100	100	100	95.98765432	87.03703704	100	100	100	100	100	100	100	100	100	100	100	100
SATW20_00880	92976	93183	conserved hypothetical protein	-	100	100	100	100	100	100	100	100	100	100	100	100	100	100	100	100	100	100	100	100	100	100	100	100	100	100	100	100	100	100	100	100	95.16908213	100	100	100	100	100	100	100	100	100	100	100	100
SATW20_00890	93184	93706	conserved hypothetical protein	-	100	100	100	100	100	100	100	100	100	100	100	100	100	100	100	100	100	100	100	100	100	100	100	100	100	100	100	100	100	100	100	97.50957854	92.91187739	100	100	100	100	100	100	100	100	100	100	100	100
SATW20_00900	93724	94036	conserved hypothetical protein	-	100	100	100	100	100	100	100	100	100	100	100	100	100	100	100	100	100	100	100	100	100	100	100	100	100	100	100	100	100	100	100	100	96.47435897	100	100	100	100	100	100	100	100	100	100	100	100
SATW20_00901	94120	94381	hypothetical protein	-	100	100	100	100	100	100	100	100	100	100	100	100	100	100	100	100	100	100	100	100	100	100	100	100	100	100	100	100	100	100	100	100	96.9348659	100	100	100	100	100	100	100	100	100	100	100	100
SATW20_00910	94941	96570	site-specific recombinase CcrB	ccrB	100	100	100	100	100	100	100	100	100	100	100	100	100	100	100	100	100	100	100	100	100	100	100	100	100	100	100	100	100	100	100	99.38612646	97.79005525	100	100	100	100	100	100	100	100	100	100	100	100
SATW20_00920	96590	97937	site-specific recombinase CcrA	ccrA	100	100	100	100	100	100	100	100	100	100	100	100	100	100	100	100	100	100	100	100	100	100	100	100	100	100	100	100	100	100	100	99.48032665	92.42761693	100	100	100	100	100	100	100	100	99.33184855	100	100	100
SATW20_00930	98129	98405	hypothetical protein	-	100	100	100	100	100	100	100	100	100	100	100	100	100	100	100	100	100	100	100	100	100	100	100	100	100	100	100	100	100	100	100	100	80.43478261	100	100	100	100	100	100	100	100	100	100	100	100
SATW20_00940	98494	100282	putative membrane protein	-	100	100	100	100	100	100	100	100	100	100	100	100	100	100	100	100	100	100	100	100	100	100	100	100	100	100	100	100	100	100	100	99.72035794	92.84116331	100	100	100	100	100	100	100	100	100	100	100	100
SATW20_00950	100281	100569	hypothetical protein	-	100	100	100	100	100	100	100	100	100	100	100	100	100	100	100	100	100	100	100	100	100	100	100	100	100	100	100	100	100	100	100	100	94.79166667	100	100	100	100	100	100	100	100	100	100	100	100
SATW20_00960	100702	101752	hypothetical protein	-	100	100	100	100	100	100	100	100	100	100	100	100	100	100	100	100	100	100	100	100	100	100	100	100	100	100	100	100	100	100	100	98	89.04761905	100	100	100	100	100	100	100	100	100	100	100	100
SATW20_00970	101804	102377	conserved hypothetical protein	-	100	100	100	100	100	100	100	100	100	100	100	100	100	100	100	100	100	100	100	100	100	100	100	100	100	100	100	100	100	100	100	97.20767888	81.67539267	100	100	100	100	100	100	100	100	100	100	100	100
SATW20_00980	102731	104432	putative restriction enzyme	-	100	100	100	100	100	100	100	100	100	100	100	100	100	100	100	100	100	100	100	100	100	100	100	100	100	100	100	100	100	100	100	100	100	100	100	100	100	100	100	100	100	100	100	100	100
SATW20_00990	104424	105465	putative restriction enzyme modulator protein	-	100	100	100	100	100	100	100	100	100	100	100	100	100	100	100	100	100	100	100	100	100	100	100	100	99.90393852	100	100	100	99.61575408	100	99.90393852	100	100	100	100	100	100	100	100	100	100	100	100	100	100
SATW20_01000	105895	106054	hypothetical protein	-	100	100	100	100	100	100	100	100	100	100	100	100	100	100	100	100	100	100	100	100	100	100	100	100	100	100	100	100	100	100	100	100	100	100	100	100	100	100	100	100	100	100	100	100	100
SATW20_01010	106361	106493	putative insertion sequence protein (fragment)	-	100	100	100	100	100	100	100	100	100	100	100	100	100	100	100	100	100	100	100	100	100	100	100	100	100	100	100	100	100	100	100	100	100	100	100	100	100	100	100	100	100	100	100	100	100
SATW20_01020	106892	107864	putative hydratase	-	100	100	100	100	100	100	100	100	100	100	100	100	100	100	100	100	100	100	100	100	100	100	100	100	100	100	100	100	100	100	100	100	100	100	100	100	100	100	100	100	100	100	100	100	100
SATW20_01030	107916	108288	putative membrane protein	-	100	100	100	100	100	100	100	100	100	100	100	100	100	100	100	100	100	100	100	100	100	100	100	100	100	100	100	100	100	100	100	100	100	100	100	100	100	100	100	100	100	100	100	100	100
SATW20_01040	108307	109699	putative transporter protein	-	100	100	100	100	100	100	100	100	100	100	100	100	100	100	100	100	100	100	100	100	100	100	100	100	100	100	100	100	100	100	100	100	100	100	100	100	100	100	100	100	100	100	100	100	100
SATW20_01050	109845	110391	putative N-acetyltransferase	-	100	100	100	100	100	100	100	100	100	100	100	100	100	100	100	100	100	100	100	100	100	100	100	100	100	100	100	100	100	100	100	100	100	100	100	100	100	100	100	100	100	100	100	100	100
SATW20_01060	110665	111241	TetR family regulatory protein	-	100	100	100	100	100	100	100	100	100	100	100	100	100	100	100	100	100	100	100	100	100	100	100	100	100	100	100	100	100	100	100	100	100	100	100	100	100	100	100	100	100	100	100	100	100
SATW20_01070	111710	112184	acetyltransferase (GNAT) family protein	-	100	100	100	100	100	100	100	100	100	100	100	100	100	100	100	100	100	100	100	100	100	100	100	100	100	100	99.57805907	100	100	100	100	100	100	100	100	100	100	100	100	100	100	100	100	100	100
SATW20_01080	112290	113277	probable tRNA-dihydrouridine synthase	-	100	100	100	100	100	100	100	100	100	100	100	100	100	100	100	100	100	100	100	100	100	100	100	100	100	100	100	100	100	100	100	100	100	100	100	100	100	100	100	100	100	100	100	100	100
SATW20_01090	113647	113788	putative membrane protein	-	100	100	100	100	100	100	100	100	100	100	100	100	100	100	100	100	100	100	100	100	100	100	100	100	100	100	100	100	100	100	100	100	100	100	100	100	100	100	100	100	100	100	100	100	100
SATW20_01100	113836	114133	hypothetical protein	-	100	100	100	100	100	100	100	100	100	100	100	100	100	100	100	100	100	100	100	100	100	100	100	100	100	100	100	100	100	100	100	100	100	100	100	100	100	100	100	100	100	100	100	100	100
SATW20_01110	114340	114943	putative membrane protein	-	100	100	100	100	100	100	100	100	100	100	100	100	100	100	100	100	100	100	100	100	100	100	100	100	100	100	100	100	100	100	100	100	100	100	100	100	100	100	100	100	100	100	100	100	100
SATW20_01120	115210	118363	hypothetical protein	-	100	100	100	100	100	100	100	100	100	100	100	100	100	100	100	100	100	100	100	100	100	100	100	100	100	100	100	100	100	100	100	100	100	100	100	100	100	100	100	100	100	100	100	100	100
SATW20_01130	118445	118928	putative membrane protein	-	100	100	100	100	100	100	100	100	100	100	100	100	100	100	100	100	100	100	100	100	100	100	100	100	100	100	100	100	100	100	100	100	100	100	100	100	100	100	100	100	100	100	100	100	100
SATW20_01140	119132	120119	1-phosphatidylinositol phosphodiesterase	plc	100	100	100	100	100	100	100	100	100	100	100	100	100	100	100	100	100	100	100	100	100	100	100	100	100	100	100	100	100	100	100	100	100	100	100	100	100	100	100	100	100	100	100	100	100
SATW20_01150	120339	121110	putative lipoprotein	-	100	100	100	100	100	100	100	100	100	100	100	100	100	100	100	100	100	100	100	100	100	100	100	100	100	100	100	100	100	100	100	100	100	100	100	100	100	100	100	100	100	100	100	100	100
SATW20_01160	121203	123441	AraC family regulatory protein	-	100	100	100	100	100	100	100	100	100	100	100	100	100	100	100	100	100	100	100	100	100	100	100	100	100	100	100	100	100	100	100	100	100	100	100	100	100	100	100	100	100	100	100	100	100
SATW20_01170	123591	124770	putative peptidase	-	100	100	100	100	100	100	100	100	100	100	100	100	100	100	100	100	100	100	100	100	100	100	100	100	100	100	100	100	100	100	100	100	100	100	100	100	100	100	100	100	100	100	100	100	100
SATW20_01180	124771	126160	putative transporter protein	norC	100	100	100	100	100	100	100	100	100	100	100	100	100	100	100	100	100	100	100	100	100	100	100	100	100	100	100	100	100	100	100	100	100	100	100	100	100	100	100	100	100	100	100	100	100
SATW20_01190	126645	128313	putative Na+/Pi-cotransporter protein	-	100	100	100	100	100	100	100	100	100	100	100	100	100	100	100	100	100	100	100	100	100	100	100	100	100	100	100	100	100	100	100	100	100	100	100	100	100	100	100	100	100	100	100	100	100
SATW20_01200	128631	130407	putative myosin-crossreactive antigen	-	100	100	100	100	100	100	100	100	100	100	100	100	100	100	100	100	100	100	100	100	100	100	100	100	100	100	100	100	100	100	100	100	100	100	100	100	100	100	100	100	100	100	100	100	100
SATW20_01210	130757	131231	putative membrane protein	-	100	100	100	100	100	100	100	100	100	100	100	100	100	100	100	100	100	100	100	100	100	100	100	100	100	100	100	100	100	100	100	100	100	100	100	100	100	100	100	100	100	100	100	100	100
SATW20_01220	131492	133085	L-lactate permease 1	lldP1	100	100	100	100	100	100	100	100	100	100	100	100	100	100	100	100	100	100	100	100	100	100	100	100	100	100	100	100	100	100	100	100	100	100	100	100	100	100	100	100	100	100	100	100	100
SATW20_01230	133413	134694	immunoglobulin G binding protein A precursor	spa	100	100	100	100	100	100	100	100	100	100	100	100	100	100	100	100	100	100	100	100	100	100	100	100	100	100	99.76580796	100	91.8813427	100	100	100	100	100	100	100	100	100	100	95.78454333	100	100	100	100	100
SATW20_01240	135114	135867	HTH-type transcriptional regulator SarS	sarS	100	100	100	100	100	100	100	100	100	100	100	100	100	100	100	100	100	100	100	100	100	100	100	100	100	100	100	100	100	100	100	100	100	100	100	100	100	100	100	100	100	100	100	100	100
SATW20_01250	136235	137234	putative siderophore transport system permease	sirC	100	100	100	100	100	100	100	100	100	100	100	100	100	100	100	100	100	100	100	100	100	100	100	100	100	100	100	100	100	100	100	100	100	100	100	100	100	100	100	100	100	100	100	100	100
SATW20_01260	137230	138226	putative siderophore transport system permease	sirB	100	100	100	100	100	100	100	100	100	100	100	100	100	100	100	100	100	100	100	100	100	100	100	100	100	100	100	100	100	100	100	100	100	100	100	100	100	100	100	100	100	100	100	100	100
SATW20_01270	138241	139234	lipoprotein	sirA	100	100	100	100	100	100	100	100	100	100	100	100	100	100	100	100	100	100	100	100	100	100	100	100	100	100	100	100	100	100	100	100	100	100	100	100	100	100	100	100	100	100	100	100	100
SATW20_01280	139464	140445	pyridoxal-phosphate dependent enzyme	sbnA	100	100	100	100	100	100	100	100	100	100	100	100	100	100	100	100	100	100	100	100	100	100	100	100	100	100	100	100	100	100	100	100	100	100	100	100	100	100	100	100	100	100	100	100	100
SATW20_01290	140441	141452	putative ornithine cyclodeaminase	sbnB	100	100	100	100	100	100	100	100	100	100	100	100	100	100	100	100	100	100	100	100	100	100	100	100	100	100	100	100	100	100	100	100	100	100	100	100	100	100	100	100	100	100	100	100	100
SATW20_01300	141472	143227	putative siderophore biosynthesis protein	sbnC	100	100	100	100	100	100	100	100	100	100	100	100	100	100	100	100	100	100	100	100	100	100	100	100	100	100	100	100	100	100	100	100	100	100	100	100	100	100	100	100	100	100	100	100	100
SATW20_01310	143219	144476	putative transport protein	sbnD	100	100	100	100	100	100	100	100	100	100	100	100	100	100	100	100	100	100	100	100	100	100	100	100	100	100	100	100	100	100	100	100	100	100	100	100	100	100	100	100	100	100	100	100	100
SATW20_01320	144647	146201	putative siderophore biosynthesis protein	sbnE	100	100	100	100	100	100	100	100	100	100	100	100	100	100	100	100	100	100	100	100	100	100	100	100	100	100	100	100	100	100	100	100	100	100	100	100	100	100	100	100	100	100	100	100	100
SATW20_01330	146181	147960	putative siderophore biosynthesis protein	sbnF	100	100	100	100	100	100	100	100	100	100	100	100	100	100	100	100	100	100	100	100	100	100	100	100	100	100	100	100	100	100	100	100	100	100	100	100	100	100	100	100	100	100	100	100	100
SATW20_01340	147934	148711	putative aldolase	sbnG	100	100	100	100	100	100	100	100	100	100	100	100	100	100	100	100	100	100	100	100	100	100	100	100	100	100	100	100	100	100	100	100	100	100	100	100	100	100	100	100	100	100	100	100	100
SATW20_01350	148710	149913	pyridoxal-dependent decarboxylase decarboxylase	sbnH	100	100	100	100	100	100	100	100	100	100	100	100	100	100	100	100	100	100	100	100	100	100	100	100	100	100	100	100	100	100	100	100	100	100	100	100	100	100	100	100	100	100	100	100	100
SATW20_01360	149916	150681	hypothetical protein	sbnI	100	100	100	100	100	100	100	100	100	100	100	100	100	100	100	100	100	100	100	100	100	100	100	100	100	100	100	100	100	100	100	100	100	100	100	100	100	100	100	100	100	100	100	100	100
SATW20_01370	150876	151503	putative membrane protein	-	100	100	100	100	100	100	100	100	100	100	100	100	100	100	100	100	100	100	100	100	100	100	100	100	100	100	100	100	100	100	100	100	100	100	100	100	100	100	100	100	100	100	100	100	100
SATW20_01380	151713	152490	putative short chain dehydrogenase	-	100	100	100	100	100	100	100	100	100	100	100	100	100	100	100	100	100	100	100	100	100	100	100	100	100	100	100	100	100	100	100	100	100	100	100	100	100	100	100	100	100	100	100	100	100
SATW20_01390	152833	153805	NAD dependent epimerase/dehydratase familyprotein	-	100	100	100	100	100	100	100	100	100	100	100	100	100	100	100	100	100	100	100	100	100	100	100	100	100	100	100	100	100	100	100	100	100	100	100	100	100	100	100	100	100	100	100	100	100
SATW20_01400	153767	154457	putative sugar transferase	-	100	100	100	100	100	100	100	100	100	100	100	100	100	100	100	100	100	100	100	100	100	100	100	100	100	100	100	100	100	100	100	100	100	100	100	100	100	100	100	100	100	100	100	100	100
SATW20_01410	154666	155833	galactosyl transferase	-	100	100	100	100	100	100	100	100	100	100	100	100	100	100	100	100	100	100	100	100	100	100	100	100	100	100	100	100	100	100	100	100	100	100	100	100	100	100	100	100	100	100	100	100	100
SATW20_01420	155813	157052	putative membrane protein	-	100	100	100	100	100	100	100	100	100	100	100	100	100	100	100	100	100	100	100	100	100	100	100	100	100	100	100	100	100	100	100	100	100	100	100	100	100	100	100	100	100	100	100	100	100
SATW20_01430	157041	158472	polysaccharide biosynthesis protein	-	100	100	100	100	100	100	100	100	100	100	100	100	100	100	100	100	100	100	100	100	100	100	100	100	100	100	100	100	100	100	100	100	100	100	100	100	100	100	100	100	100	100	100	100	100
SATW20_01440	158739	159339	superoxide dismutase	sodM	100	100	100	100	100	100	100	100	100	100	100	100	100	100	100	100	100	100	100	100	100	100	100	100	100	100	100	100	100	100	100	100	100	100	100	100	100	100	100	100	100	100	100	100	100
SATW20_01450	159707	160373	putative LPXAG surface protein	sasD	100	100	100	100	100	100	100	100	100	100	100	100	100	100	100	100	100	100	100	100	100	100	100	100	100	100	100	100	100	100	100	100	100	100	100	100	100	100	100	100	100	100	100	100	100
SATW20_01460	160473	161214	GntR family regulatory protein	-	100	100	100	100	100	100	100	100	100	100	100	100	100	100	100	100	100	100	100	100	100	100	100	100	100	100	100	100	100	100	100	100	100	100	100	100	100	100	100	100	100	100	100	100	100
SATW20_01470	161464	162172	putative purine nucleoside phosphorylase	deoD1	100	100	100	100	100	98.72881356	100	100	100	100	100	100	100	100	100	100	100	100	100	100	100	100	100	100	100	100	100	100	100	100	100	100	100	100	100	100	100	100	100	100	100	100	100	100	100
SATW20_01480	162178	163531	putative transport system protein	tet38	100	100	100	100	100	100	100	100	100	100	100	100	100	100	100	100	100	100	100	100	100	100	100	100	100	100	100	100	100	100	100	100	100	100	100	100	100	100	100	100	100	100	100	100	100
SATW20_01490	163611	164274	deoxyribose-phosphate aldolase	deoC1	100	100	100	100	100	100	100	100	100	100	100	100	100	100	100	100	100	100	100	100	100	100	100	100	100	100	100	100	100	100	100	100	100	100	100	100	100	100	100	100	100	100	100	100	100
SATW20_01500	164301	165480	putative phosphopentomutase	drm	100	100	100	100	100	100	100	100	100	100	100	100	100	100	100	100	100	100	100	100	100	100	100	100	100	100	100	100	100	100	100	100	100	100	100	100	100	100	100	100	100	100	100	100	100
SATW20_01510	165610	166426	binding-protein-dependent transport systemsmembrane component	-	100	100	100	100	100	100	100	100	100	100	100	100	100	100	100	100	100	100	100	100	100	100	100	100	100	100	100	100	100	100	100	100	100	100	100	100	100	100	100	100	100	100	100	100	100
SATW20_01520	166422	167223	binding-protein-dependent transport systemmembrane component	-	100	100	100	100	100	100	100	100	100	100	100	100	100	100	100	100	100	100	100	100	100	100	100	100	100	100	100	100	100	100	100	100	100	100	100	100	100	100	100	100	100	100	100	100	100
SATW20_01530	167224	167998	putative ABC transport ATP-binding protein	-	100	100	100	100	100	100	100	100	100	100	100	100	100	100	100	100	100	100	100	100	100	100	100	100	100	100	100	100	100	100	100	100	100	100	100	100	100	100	100	100	100	100	100	100	100
SATW20_01540	168211	169168	putative lipoprotein	-	100	100	100	100	100	100	100	100	100	100	100	100	100	100	100	100	100	100	100	100	100	100	100	100	100	100	100	100	100	100	100	100	100	100	100	100	100	100	100	100	100	100	100	100	100
SATW20_01550	169396	170941	putative exported protein	-	100	100	100	100	100	100	100	100	100	100	100	100	100	100	100	100	100	100	100	100	100	100	100	100	100	100	99.93527508	100	100	100	100	100	100	100	100	100	100	100	100	100	100	100	100	100	100
SATW20_01560	170991	172527	putative nucleotidase	-	100	100	100	100	100	100	100	100	100	100	100	100	100	100	100	100	100	100	100	100	100	100	100	100	100	100	100	100	100	100	100	100	100	100	100	100	100	100	100	100	100	100	100	100	100
SATW20_01570	172683	173451	hypothetical protein	-	100	100	100	100	100	100	100	100	100	100	100	100	100	100	100	100	100	100	100	100	100	100	100	100	100	100	100	100	100	100	100	100	100	100	100	100	100	100	100	100	100	100	100	100	100
SATW20_01580	173456	174632	putative DNA-binding protein	-	100	100	100	100	100	100	100	100	100	100	100	100	100	100	100	100	100	100	100	100	100	100	100	100	100	100	100	100	100	100	100	100	100	100	100	100	100	100	100	100	100	100	100	100	100
SATW20_01590	175017	177627	putative aldehyde-alcohol dehydrogenase	adhE	100	100	100	100	100	100	100	100	100	100	100	100	100	100	100	100	100	100	100	100	100	100	100	100	100	100	100	100	100	100	99.92337165	100	100	100	100	100	100	100	100	100	100	100	100	100	100
SATW20_01600	177971	178640	capsular polysaccharide synthesis enzyme	capA	100	100	100	100	100	100	100	100	100	100	100	100	100	100	100	100	100	100	100	100	100	100	100	100	100	100	100	100	100	100	100	100	100	100	100	100	100	100	100	100	100	100	100	100	100
SATW20_01610	178655	179342	capsular polysaccharide synthesis enzyme	capB	100	100	100	100	100	100	100	100	100	100	100	100	100	100	100	100	100	100	100	100	100	100	100	100	100	100	100	100	100	100	100	100	100	100	100	100	100	100	100	100	100	100	100	100	100
SATW20_01620	179344	180109	capsular polysaccharide synthesis enzyme	capC	100	100	100	100	100	100	100	100	100	100	100	100	100	100	100	100	100	100	100	100	100	100	100	100	100	100	100	100	100	100	100	100	100	100	100	100	100	100	100	100	100	100	100	100	100
SATW20_01630	180128	181952	capsular polysaccharide synthesis enzyme	capD	100	100	100	100	100	100	100	100	100	100	100	100	100	100	100	100	100	100	100	100	100	100	100	100	100	100	100	100	100	100	100	100	100	100	100	100	100	100	100	100	100	100	100	100	100
SATW20_01640	181941	182970	capsular polysaccharide synthesis enzyme	capE	100	100	100	100	100	100	100	100	100	100	100	100	100	100	100	100	100	100	100	100	100	100	100	100	100	100	100	100	100	100	100	100	100	100	100	100	100	100	100	100	100	100	100	100	100
SATW20_01650	182982	184092	capsular polysaccharide synthesis enzyme	capF	100	100	100	100	100	100	100	100	100	100	100	100	100	100	100	100	100	100	100	100	100	100	100	100	100	100	100	100	100	100	100	100	100	100	100	100	100	100	100	100	100	100	100	100	100
SATW20_01660	184095	185220	capsular polysaccharide synthesis enzyme	capG	100	100	100	100	100	100	100	100	100	100	100	100	100	100	100	100	100	100	100	100	100	100	100	100	100	100	100	100	100	100	100	100	100	100	100	100	100	100	100	100	100	100	100	100	100
SATW20_01670	185222	186302	capsular polysaccharide synthesis enzyme	cap8H	100	100	100	100	100	100	100	100	100	100	100	100	100	100	100	100	100	100	100	100	100	100	100	100	100	100	100	100	100	100	100	100	100	100	100	100	100	100	100	100	100	100	100	100	100
SATW20_01680	186294	187689	capsular polysaccharide synthesis enzyme	cap8I	100	100	100	100	100	100	100	100	100	100	100	100	100	100	100	100	100	100	100	100	100	100	100	100	100	100	100	100	100	100	100	100	100	100	100	100	100	100	100	100	100	100	100	100	100
SATW20_01690	187685	188243	capsular polysaccharide synthesis enzyme	cap8J	100	100	100	100	100	100	100	100	100	100	100	100	100	100	100	100	100	100	100	100	100	100	100	100	100	100	99.10394265	100	100	100	100	100	100	100	100	100	100	100	100	100	100	100	100	100	100
SATW20_01700	188251	189490	capsular polysaccharide synthesis enzyme	cap8K	100	100	100	100	100	100	100	100	100	100	100	100	100	100	100	100	100	100	100	100	100	100	100	100	100	100	100	100	100	100	100	100	100	100	100	100	100	100	100	100	100	100	100	100	100
SATW20_01710	189523	190729	capsular polysaccharide synthesis enzyme	capL	100	100	100	100	100	100	100	100	100	100	100	100	100	100	100	100	100	100	100	100	100	100	100	100	100	100	100	100	100	100	100	100	100	100	100	100	100	100	100	100	100	100	100	100	100
SATW20_01720	190739	191297	capsular polysaccharide synthesis enzyme	capM	100	100	100	100	100	100	100	100	100	100	100	100	100	100	100	100	100	100	100	100	100	100	100	100	100	100	100	100	100	100	100	100	100	100	100	100	100	100	100	100	100	100	100	100	100
SATW20_01730	191296	192184	capsular polysaccharide synthesis enzyme	capN	100	100	100	100	100	100	100	100	100	100	100	100	100	100	100	100	100	100	100	100	100	100	100	100	100	100	100	100	100	100	100	100	100	100	100	100	100	100	100	100	100	100	100	100	100
SATW20_01740	192237	193500	capsular polysaccharide synthesis enzyme	capO	100	100	100	100	100	100	100	100	100	100	100	100	100	100	100	100	100	100	100	100	100	100	100	100	100	100	100	100	100	100	100	100	100	100	100	100	100	100	100	100	100	100	100	100	100
SATW20_01750	193576	194722	capsular polysaccharide synthesis enzyme	capP	100	100	100	100	100	100	100	100	100	100	100	100	100	100	100	100	100	100	100	100	100	100	100	100	100	100	100	100	100	100	100	100	100	100	100	100	100	100	100	100	100	100	100	100	100
SATW20_01760	194786	195113	heme-degrading monooxygenase IsdI	isdI	100	100	100	100	100	100	100	100	100	100	100	100	100	100	100	100	100	100	100	100	100	100	100	100	100	100	100	100	100	100	100	100	100	100	100	100	100	100	100	100	100	100	100	100	100
SATW20_01770	195119	195503	putative membrane protein	-	100	100	100	100	100	100	100	100	100	100	100	100	100	100	100	100	100	100	100	100	100	100	100	100	100	100	100	100	100	100	100	100	100	100	100	100	100	100	100	100	100	100	100	100	100
SATW20_01780	195929	197417	putative aldehyde dehydrogenase	-	100	100	100	100	100	100	100	100	100	100	100	100	100	100	100	100	100	100	100	100	100	100	100	100	100	100	100	100	100	100	100	100	100	100	100	100	100	100	100	100	100	100	100	100	100
SATW20_01790	198063	199023	putative cation efflux system protein	-	100	100	100	100	100	100	100	100	100	100	100	100	100	100	100	100	100	100	100	100	100	100	100	100	100	100	100	100	100	100	100	100	100	100	100	100	100	100	100	100	100	100	100	100	100
SATW20_01800	199084	199288	hypothetical protein	-	100	100	100	100	100	100	100	100	100	100	100	100	100	100	100	100	100	100	100	100	100	100	100	100	100	100	100	100	100	100	100	100	100	100	100	100	100	100	100	100	100	100	100	100	100
SATW20_01810	199467	199980	conserved hypothetical protein	-	100	100	100	100	100	100	100	100	100	100	100	100	100	100	100	100	100	100	100	100	100	100	100	100	100	100	100	100	100	100	100	100	100	100	100	100	100	100	100	100	100	100	100	100	100
SATW20_01820	200321	201062	putative ABC transporter ATP-binding protein	-	100	100	100	100	100	100	100	100	100	100	100	100	100	100	100	100	100	100	100	100	100	100	100	100	100	100	100	100	100	100	100	100	100	100	100	100	100	100	100	100	100	100	100	100	100
SATW20_01830	201075	202050	putative lipoprotein	-	100	100	100	100	100	100	100	100	100	100	100	100	100	100	100	100	100	100	100	100	100	100	100	100	100	100	100	100	100	100	100	100	100	100	100	100	100	100	100	100	100	100	100	100	100
SATW20_01840	202046	202808	putative transport system permease	-	100	100	100	100	100	100	100	100	100	100	100	100	100	100	100	100	100	100	100	100	100	100	100	100	100	100	100	100	100	100	100	100	100	100	100	100	100	100	100	100	100	100	100	100	100
SATW20_01850	202817	203852	conserved hypothetical protein	-	100	100	100	100	100	100	100	100	100	100	100	100	100	100	100	100	100	100	100	100	100	100	100	100	100	100	100	100	100	100	100	100	100	100	100	100	100	100	100	100	100	100	100	100	100
SATW20_01860	204065	204425	conserved hypothetical protein	-	100	100	100	100	100	100	100	100	100	100	100	100	100	100	100	100	100	100	100	100	100	100	100	100	100	100	100	100	100	100	100	100	100	100	100	100	100	100	100	100	100	100	100	100	100
SATW20_01870	204499	205624	putative D-isomer specific 2-hydroxyaciddehydrogenase	-	100	100	100	100	100	100	100	100	100	100	100	100	100	100	100	100	100	100	100	100	100	100	100	100	100	100	100	100	100	100	100	100	100	100	100	100	100	100	100	100	100	100	100	100	100
SATW20_01880	206009	207260	putative transporter protein	-	100	100	100	100	100	100	100	100	100	100	100	100	100	100	100	100	100	100	100	100	100	100	100	100	100	100	100	100	100	100	100	100	100	100	100	100	100	100	100	100	100	100	100	100	100
SATW20_01890	207688	214882	putative non-ribosomal peptide synthetase	-	100	100	100	100	100	100	100	100	100	100	100	100	100	100	100	100	100	100	100	100	100	100	100	100	100	100	100	99.95829858	100	100	100	100	100	100	100	100	100	100	100	100	100	100	100	100	100
SATW20_01900	214894	215539	4'-phosphopantetheinyl transferase superfamilyprotein	-	100	100	100	100	100	100	100	100	100	100	100	100	100	100	100	100	100	100	100	100	100	100	100	100	100	100	100	100	100	100	100	100	100	100	100	100	100	100	100	100	100	100	100	100	100
SATW20_01910	215867	216362	putative membrane protein	-	100	100	100	100	100	100	100	100	100	100	100	100	100	100	100	100	100	100	100	100	100	100	100	100	100	100	100	100	100	100	100	100	100	100	100	100	100	100	100	100	100	100	100	100	100
SATW20_01920	216631	217402	putative amino acid kinase	-	100	98.18417639	100	100	100	100	100	100	100	100	100	100	100	100	100	100	100	100	100	100	100	100	100	100	100	100	100	100	100	100	100	100	100	100	100	100	100	98.18417639	100	100	100	100	100	100	100
SATW20_01930	217417	218659	putative arginine biosynthesis bifunctionalprotein	argJ	100	47.42351047	100	100	100	100	100	100	100	100	100	100	100	100	100	100	100	100	100	100	100	100	100	100	100	100	100	100	100	100	100	100	100	100	100	100	100	45.16908213	100	100	100	100	100	100	100
SATW20_01940	218670	219705	putative N-acetyl-gamma-glutamyl-phosphatereductase	argC	100	100	100	100	100	100	100	100	100	100	100	100	100	100	100	100	100	100	100	100	100	100	100	100	100	100	100	100	100	100	100	100	100	100	100	100	100	100	100	100	100	100	100	100	100
SATW20_01950	219740	220925	putative ornithine aminotransferase precursor	-	100	100	100	100	100	100	100	100	100	100	100	100	100	100	100	100	100	100	100	100	100	100	100	100	100	100	100	100	100	100	100	100	100	100	100	100	100	100	100	100	100	100	100	100	100
SATW20_01960	221177	222533	putative branched-chain amino acid transportsystem carrier protein	-	100	100	100	100	100	100	100	100	100	100	100	100	100	100	100	100	100	100	100	100	100	100	100	100	100	100	100	100	100	100	100	100	100	100	100	100	100	100	100	100	100	100	100	100	100
SATW20_01970	222810	223368	putative isochorismatase	-	100	100	100	100	100	100	100	100	100	100	100	100	100	100	100	100	100	100	100	100	100	100	100	100	100	100	100	100	100	100	100	100	100	100	100	100	100	100	100	100	100	100	100	100	100
SATW20_01980	223434	225075	putative thiamine pyrophosphate enzyme	-	100	100	100	100	100	100	100	100	100	100	100	100	100	100	100	100	100	100	100	100	100	100	100	100	100	100	100	100	100	100	100	100	100	100	100	100	100	100	100	100	100	100	100	100	100
SATW20_01990	225346	227392	glucose-specific PTS transporter proteinIIABCcomponent	glcA	100	100	100	100	100	100	100	100	100	100	100	100	100	100	100	100	100	100	100	100	100	100	100	100	100	100	100	100	100	100	100	100	100	100	100	100	100	100	100	100	100	100	100	100	100
SATW20_02000	227976	229032	conserved hypothetical protein	-	100	100	100	100	100	100	100	100	100	100	100	100	100	100	100	100	100	100	100	100	100	100	100	100	100	100	100	100	100	100	100	100	100	100	100	100	100	100	100	100	100	100	100	100	100
SATW20_02010	229031	229928	conserved hypothetical protein	-	100	100	100	100	100	100	100	100	100	100	100	100	100	100	100	100	100	100	100	100	100	100	100	100	100	100	100	100	100	100	100	100	100	100	100	100	100	100	100	100	100	100	100	100	100
SATW20_02020	229939	231394	sucrose-specific PTS tranporter protein	-	100	100	100	100	100	100	100	100	100	100	100	100	100	100	100	100	100	100	100	100	100	100	100	100	100	100	100	100	100	100	100	100	100	100	100	100	100	100	100	100	100	100	100	100	100
SATW20_02030	231396	232272	RpiR family transcriptional regulator	-	100	100	100	100	100	100	100	100	100	100	100	100	100	100	100	100	100	100	100	100	100	100	100	100	100	100	100	100	100	100	100	100	100	100	100	100	100	100	100	100	100	100	100	100	100
SATW20_02040	232466	232748	putative membrane protein	-	100	100	100	100	100	100	100	100	100	100	100	100	100	100	100	100	100	100	100	100	100	100	100	100	100	100	100	100	100	100	100	100	100	100	100	100	100	100	100	100	100	100	100	100	100
SATW20_02050	232960	235750	putative type I restriction enzyme	-	100	100	100	100	100	100	100	100	100	100	100	100	100	100	100	100	100	100	2.652329749	100	100	100	100	100	100	100	100	100	100	100	100	100	100	100	100	100	100	100	100	100	100	100	100	100	100
SATW20_02060	235949	236813	hypothetical protein	-	100	100	100	100	100	100	100	100	100	100	100	100	100	100	100	100	100	100	0	100	100	100	100	100	100	100	100	100	100	100	100	100	100	100	100	100	100	100	100	100	100	100	100	100	100
SATW20_02070	237017	238610	ABC transporter ATP-binding protein	-	100	100	100	100	100	100	100	100	100	100	100	100	100	100	100	100	100	100	0	100	100	100	100	100	100	100	100	100	100	100	100	100	100	100	100	100	100	100	100	100	100	100	100	100	100
SATW20_02080	238782	240045	putative transport system permease	-	100	100	100	100	100	100	100	100	100	100	100	100	100	100	100	100	100	100	0	100	100	100	100	100	100	100	100	100	100	100	100	100	100	100	100	100	100	100	100	100	100	100	100	100	100
SATW20_02090	240050	241214	putative transport system permease	-	100	100	100	100	100	100	100	100	100	100	100	100	100	100	100	100	100	100	3.178694158	100	100	100	100	100	100	100	100	100	100	100	100	100	100	100	100	100	100	100	100	100	100	100	100	100	100
SATW20_02100	241230	243006	RGD-containing lipoprotein	rlp	100	100	100	100	100	100	100	100	100	100	100	100	100	100	100	100	100	100	0	100	100	100	100	100	100	100	100	100	100	100	100	100	100	100	100	100	100	100	100	100	100	100	100	100	100
SATW20_02110	243043	245050	putative gamma-glutamyltranspeptidase	-	100	100	100	100	100	100	100	100	100	100	100	100	100	100	100	100	100	100	3.687095167	100	100	100	100	100	100	100	100	100	100	100	100	100	100	100	100	100	100	100	100	100	100	100	100	100	100
SATW20_02120	245587	246214	putative phosphodiesterase	-	100	100	100	100	100	100	100	100	100	100	100	100	100	100	100	100	100	100	100	100	100	100	100	100	100	100	100	100	100	100	100	100	100	100	100	100	100	100	100	100	100	100	100	100	100
SATW20_02130	246422	247001	putative peptidase	-	100	100	100	100	100	100	100	100	100	100	100	100	100	100	100	100	100	100	100	100	100	100	100	100	100	100	100	100	100	100	100	100	100	100	100	100	100	100	100	100	100	100	100	100	100
SATW20_02140	247383	248481	putative ABC transporter ATP-binding protein	-	100	100	100	100	100	100	100	100	100	100	100	100	100	100	100	100	100	100	100	100	100	100	100	100	100	100	100	100	100	100	100	100	100	100	100	100	100	100	100	100	100	100	100	100	100
SATW20_02150	248493	249765	putative extracellular sugar-bindinglipoprotein	-	100	100	100	100	100	100	100	100	100	100	100	100	100	100	100	100	100	100	100	100	100	100	100	100	100	100	100	100	100	100	100	100	100	100	100	100	100	100	100	100	100	100	100	100	100
SATW20_02160	249767	251036	putative sugar transport system permease	-	100	100	100	100	100	100	100	100	100	100	100	100	100	100	100	100	100	100	100	100	100	100	100	100	100	100	100	100	100	100	100	100	100	100	100	100	100	100	100	100	100	100	100	100	100
SATW20_02170	251037	251877	putative sugar transport system permease	-	100	100	100	100	100	100	100	100	100	100	100	100	100	100	100	100	100	100	100	100	100	100	100	100	100	100	100	100	100	100	100	100	100	100	100	100	100	100	100	100	100	100	100	100	100
SATW20_02180	252050	253130	putative oxidoreductase	-	100	100	100	100	100	100	100	100	100	100	100	100	100	100	100	100	100	100	100	100	100	100	100	100	100	100	100	100	100	100	100	100	100	100	100	100	100	100	100	100	100	100	100	100	100
SATW20_02190	253154	254195	putative oxidoreductase	-	100	100	100	100	100	100	100	100	100	100	100	100	100	100	100	100	100	100	100	100	100	100	100	100	100	100	100	100	100	100	100	100	100	100	100	100	100	100	100	100	100	100	100	100	100
SATW20_02200	254249	255218	conserved hypothetical protein	-	100	100	100	100	100	100	100	100	100	100	100	100	100	100	100	100	100	100	100	100	100	100	100	100	100	100	100	100	100	100	100	100	100	100	100	100	100	100	100	100	100	100	100	100	100
SATW20_02210	255576	256071	putative membrane protein	-	100	100	100	100	100	100	100	100	100	100	100	100	100	100	100	100	100	100	100	100	100	100	100	100	100	100	100	100	100	100	100	100	100	100	100	100	100	100	100	100	100	100	100	100	100
SATW20_02220	256303	257683	putative sugar phosphate transport protein	uhpT	100	100	100	100	100	100	100	100	100	100	100	100	100	100	100	100	100	99.05797101	99.34782609	99.05797101	99.05797101	99.05797101	100	100	100	100	100	100	100	100	100	100	100	100	100	100	100	100	100	100	100	100	100	100	100
SATW20_02230	258041	258800	putative response regulator	-	100	100	100	100	100	100	100	100	100	100	100	100	100	100	100	100	100	100	100	100	100	100	100	100	100	100	100	100	100	100	100	100	100	100	100	100	100	100	100	100	100	100	100	100	100
SATW20_02240	258792	260349	putative sensor kinase protein	-	100	100	100	100	100	100	100	100	100	100	100	100	100	100	100	100	100	100	100	100	100	100	100	100	100	100	100	100	100	100	100	100	100	100	100	100	100	100	100	100	100	100	100	100	100
SATW20_02250	260345	261314	putative lipoprotein	-	100	100	100	100	100	100	100	100	100	100	100	100	100	100	100	100	100	100	100	100	100	100	100	100	100	100	100	100	100	100	100	100	100	100	100	100	100	100	100	100	100	100	100	100	100
SATW20_02260	261901	264151	formate acetyltransferase	-	100	100	100	100	100	100	100	100	100	100	100	100	100	100	100	100	100	100	100	100	100	100	100	100	100	100	100	100	100	100	100	100	100	100	100	100	100	100	100	100	100	100	100	100	100
SATW20_02270	264173	264929	putative pyruvate formate-lyase activatingenzyme	-	100	100	100	100	100	100	100	100	100	100	100	100	100	100	100	100	100	100	100	100	100	100	100	100	100	100	100	100	100	100	100	100	100	100	100	100	100	100	100	100	100	100	100	100	100
SATW20_02280	265032	265200	hypothetical protein	-	100	100	100	100	100	100	100	100	100	100	100	100	100	100	100	100	100	100	100	100	100	100	100	100	100	100	100	100	100	100	100	100	100	100	100	100	100	100	100	100	100	100	100	100	100
SATW20_02290	265250	267014	putative membrane protein	-	100	100	100	100	100	100	100	100	100	100	100	100	100	100	100	100	100	100	100	100	100	100	100	100	100	100	100	99.65986395	100	100	100	100	100	100	100	100	100	100	100	100	100	100	100	100	100
SATW20_02300	267177	267522	hypothetical protein	-	100	100	100	100	100	100	100	100	100	100	100	100	100	100	100	100	100	100	100	100	100	100	100	100	100	100	100	100	100	100	100	100	100	100	100	100	100	100	100	100	100	100	100	100	100
SATW20_02310	267711	269703	staphylocoagulase precursor	coa	100	100	100	100	91.26506024	100	98.59437751	99.04618474	100	98.64457831	100	100	98.74497992	98.79518072	98.79518072	98.79518072	100	98.79518072	98.74497992	98.79518072	98.69477912	98.79518072	100	100	100	88.00200803	99.39759036	98.4939759	98.79518072	91.56626506	100	100	100	100	98.79518072	100	100	100	84.68875502	100	100	100	99.29718876	100	100
SATW20_02320	270289	271474	putative thiolase	fadA	100	100	100	100	100	100	100	100	100	100	100	100	100	100	100	100	100	100	100	100	100	100	100	100	100	100	100	100	100	100	100	100	100	100	100	100	100	100	100	100	100	100	100	100	100
SATW20_02330	271503	273765	putative fatty oxidation complex protein	fadB	100	100	100	100	100	100	100	100	100	100	100	100	100	100	100	100	100	100	100	100	100	100	100	100	100	100	100	99.46949602	100	100	100	100	100	100	100	100	100	100	100	100	100	100	100	100	100
SATW20_02340	273951	275163	putative acyl-CoA dehydrogenase	fadD	100	100	100	100	100	100	100	100	100	100	100	100	100	100	100	100	100	100	100	100	100	100	100	100	100	100	100	100	100	100	100	100	100	100	100	100	100	100	100	100	100	100	100	100	100
SATW20_02350	275274	276780	putative acyl-CoA synthetase	fadE	100	100	100	100	100	100	100	100	100	100	100	100	100	100	100	100	100	100	100	100	100	100	100	100	100	100	100	100	100	100	100	100	100	100	100	100	100	100	100	100	100	100	100	100	100
SATW20_02360	276805	278368	putative acetyl-CoA transferase	fadX	100	100	100	100	100	100	100	100	100	100	100	100	100	100	100	100	100	100	100	100	100	100	100	100	100	100	100	100	100	100	100	100	100	100	100	100	100	100	100	100	100	100	100	100	100
SATW20_02370	278741	279413	putative glutamine amidotransferase class-I	-	100	100	100	100	100	100	100	100	100	100	100	100	100	100	100	100	100	100	100	100	100	100	100	100	100	100	100	100	100	100	100	100	100	100	100	100	100	100	100	100	100	100	100	100	100
SATW20_02380	279549	280779	putative membrane protein	-	100	100	100	100	100	100	100	100	100	100	100	100	100	100	100	99.75609756	100	100	100	100	100	100	100	100	100	100	100	100	100	100	100	100	100	100	100	100	100	100	100	100	100	100	100	100	100
SATW20_02390	281089	282565	putative extracellular solute-bindinglipoprotein	-	100	100	100	100	100	100	100	100	100	100	100	100	100	100	100	100	100	100	100	100	100	100	100	100	100	100	100	100	100	100	100	100	100	100	100	100	100	100	100	100	100	100	100	100	100
SATW20_02400	282762	283119	conserved hypothetical protein	-	100	100	100	100	100	100	100	100	100	100	100	100	100	100	100	100	100	100	100	100	100	100	100	100	100	100	100	100	100	100	100	100	100	100	100	100	100	100	100	100	100	100	100	100	100
SATW20_02410	283275	283449	putative membrane protein	-	100	100	100	100	100	100	100	100	100	100	100	100	100	100	100	100	100	100	100	100	100	100	100	100	100	100	100	100	100	100	100	100	100	100	100	100	100	100	100	100	100	100	100	100	100
SATW20_02420	283473	284619	flavohemoprotein	-	100	100	100	100	100	100	100	100	100	100	100	100	100	100	100	100	100	100	100	100	100	100	100	100	100	100	100	100	100	100	100	100	100	100	100	100	100	100	100	100	100	100	100	100	100
SATW20_02430	285191	286145	L-lactate dehydrogenase 1	ldh1	100	100	100	100	100	100	100	100	100	100	100	100	100	100	100	100	100	100	100	100	100	100	100	100	100	100	100	99.58071279	100	100	100	100	100	100	100	100	100	100	100	100	100	100	100	100	100
SATW20_02440	286465	287995	putative PTS transport system IIBC component	-	100	99.73856209	100	100	100	100	100	100	100	100	100	100	100	100	100	100	99.73856209	100	100	100	100	100	100	100	100	100	100	100	100	100	100	100	100	100	100	100	100	99.73856209	100	100	100	100	100	100	100
SATW20_02450	288358	289294	putative inosine-uridine preferring nucleosidehydrolase	-	100	100	100	100	100	100	100	100	100	100	100	100	100	100	100	100	100	100	100	100	100	100	100	100	100	100	100	100	100	100	100	100	100	100	100	100	100	100	100	100	100	100	100	100	100
SATW20_02460	289631	291728	putative PTS multi-domain regulator(pseudogene)	-	100	100	100	100	100	100	100	100	100	100	100	100	100	100	100	100	100	100	100	100	100	100	100	100	100	100	100	100	100	100	100	100	100	100	100	100	100	100	100	100	100	100	100	100	100
SATW20_02470	291712	292180	putative PTS transport system IIA component	-	100	100	100	100	100	100	100	100	100	100	100	100	100	100	100	100	100	100	100	100	100	100	100	100	100	100	100	100	100	100	100	100	100	100	100	100	100	100	100	100	100	100	100	100	100
SATW20_02480	292202	292481	putative PTS transport system IIB component	-	100	100	100	100	100	100	100	100	100	100	100	100	100	100	100	100	100	100	100	100	100	100	100	100	100	100	100	100	100	100	100	100	100	100	100	100	100	100	100	100	100	100	100	100	100
SATW20_02490	292707	293967	putative PTS transport system IIC component	-	100	100	100	100	100	100	100	100	100	100	100	100	100	100	100	100	100	100	100	100	100	100	100	100	100	100	100	100	100	100	100	100	100	100	100	100	100	100	100	100	100	100	100	100	100
SATW20_02500	293984	295040	putative zinc-binding dehydrogenase	-	100	100	100	100	100	100	100	100	100	100	100	100	100	100	100	100	100	100	100	100	100	100	100	100	100	100	100	100	100	100	100	100	100	100	100	100	100	100	100	100	100	100	100	100	100
SATW20_02510	295041	295188	hypothetical protein	-	100	100	100	100	100	100	100	100	100	100	100	100	100	100	100	100	100	100	100	100	100	100	100	100	100	100	100	100	100	100	100	100	100	100	100	100	100	100	100	100	100	100	100	100	100
SATW20_02520	295211	296255	putative zinc-binding dehydrogenase	-	100	100	100	100	100	100	100	100	100	100	100	100	100	100	100	100	100	100	100	100	100	100	100	100	100	100	100	100	100	100	100	100	100	100	100	100	100	100	100	100	100	100	100	100	100
SATW20_02530	296782	297499	2-C-methyl-D-erythritol 4-phosphate cytidylyltransferase 1	ispD1	100	100	100	100	100	100	100	100	100	100	100	100	100	100	100	100	100	100	100	100	100	100	100	100	100	100	100	100	100	100	100	100	100	100	100	100	100	100	100	100	100	100	100	100	100
SATW20_02540	297491	298517	putative zinc-binding dehydrogenase	tarJ'	100	100	100	100	100	100	100	100	100	100	100	100	100	100	100	100	100	100	100	100	100	100	100	100	100	100	100	100	100	100	100	100	100	100	100	100	100	100	100	100	100	100	100	100	100
SATW20_02550	298538	300233	putative CDP-Glycerol:Poly(glycerophosphate) glycerophosphotransferase	tarK	100	100	100	100	100	100	100	100	100	100	100	100	100	100	100	100	100	100	100	100	100	100	100	100	100	100	100	100	100	100	99.35103245	100	100	100	100	100	100	100	100	100	100	100	100	100	100
SATW20_02560	301202	302372	putative teichoic acid biosynthesis protein	tarF	100	100	100	100	100	100	99.4017094	100	100	100	100	100	100	100	100	100	100	100	100	100	100	100	100	100	100	100	100	99.4017094	100	100	100	100	100	100	100	100	100	100	100	100	100	100	100	100	100
SATW20_02570	302647	303364	2-C-methyl-D-erythritol 4-phosphate cytidylyltransferase 2	ispD2	100	100	100	100	100	100	100	100	100	100	100	100	100	100	100	100	100	100	100	100	100	100	100	100	100	100	100	100	100	100	100	100	100	100	100	100	100	100	100	100	100	100	100	100	100
SATW20_02580	303356	304382	putative zinc-binding dehydrogenase	tarJ	100	100	100	100	100	100	100	100	100	100	100	100	100	100	100	100	100	100	100	100	100	100	100	100	100	100	100	100	100	100	100	100	100	100	100	100	100	100	100	100	100	100	100	100	100
SATW20_02590	304403	306092	putative CDP-Glycerol:Poly(glycerophosphate) glycerophosphotransferase	tarL	100	100	100	100	100	100	100	100	100	100	100	100	100	100	100	100	100	100	100	100	100	100	100	100	100	100	100	100	100	100	100	100	100	100	100	100	100	100	100	100	100	100	100	100	100
SATW20_02600	306124	307849	putative glycosyl transferase	-	100	100	100	100	100	100	100	100	100	100	100	100	100	100	100	100	100	100	100	100	100	100	100	100	100	100	99.88405797	100	100	100	100	100	100	100	100	100	100	100	100	100	100	100	100	100	100
SATW20_02610	307988	308663	cell wall metabolism protein	scdA	100	100	100	100	100	100	100	100	100	100	100	100	100	100	100	100	100	100	100	100	100	100	100	100	100	100	100	100	100	100	100	100	100	100	100	100	100	100	100	100	100	100	100	100	100
SATW20_02620	308913	310668	autolysin sensor kinase protein	lytS	100	100	100	100	100	100	100	100	100	100	100	100	100	100	100	100	100	100	100	100	100	100	100	100	100	100	100	100	100	100	100	100	100	100	100	100	100	100	100	100	100	100	100	100	100
SATW20_02630	310670	311411	autolysin response regulator protein	lytR	100	100	100	100	100	100	100	100	100	100	100	100	100	100	100	100	100	100	100	100	100	100	100	100	100	100	100	100	100	100	100	100	100	100	100	100	100	100	100	100	100	100	100	100	100
SATW20_02640	311529	311967	holin-like protein	lrgA	100	100	100	100	100	100	100	100	100	100	100	100	100	100	100	100	100	100	100	100	100	100	100	100	100	100	100	100	100	100	100	100	100	100	100	100	100	100	100	100	100	100	100	100	100
SATW20_02650	311959	312661	holin-like protein	lrgB	100	100	100	100	100	100	100	100	100	100	100	100	100	100	100	100	100	100	100	100	100	100	100	100	100	100	100	100	100	100	100	100	100	100	100	100	100	100	100	100	100	100	100	100	100
SATW20_02660	313001	315293	putative nitric oxide reductase	-	100	100	100	100	100	100	100	100	100	100	100	100	100	100	100	100	100	100	100	99.21465969	100	100	100	100	100	100	100	100	100	100	100	100	100	100	100	100	100	100	100	100	100	100	100	100	100
SATW20_02670	315518	316223	GntR family regulatory protein	-	100	100	100	100	100	100	100	100	100	100	100	100	100	100	100	100	100	100	100	100	100	100	100	100	100	100	100	100	100	100	100	100	100	100	100	100	100	100	100	100	100	100	100	100	100
SATW20_02680	316369	317161	putative PTS transport system protein	-	100	100	100	100	100	100	100	100	100	100	100	100	100	100	100	100	100	100	100	100	100	100	100	100	100	100	100	100	100	100	100	100	100	100	100	100	100	100	100	100	100	100	100	100	100
SATW20_02690	317176	318613	6-phospho-beta-glucosidase	bglA	100	100	100	100	100	100	100	100	100	100	100	100	100	100	100	100	100	100	100	100	100	100	100	100	100	100	100	100	100	100	100	100	100	100	100	100	100	100	100	100	100	100	100	100	100
SATW20_02700	319107	319869	SAM dependent methyltransferase	-	100	100	100	100	100	100	100	100	100	100	100	100	100	100	100	100	100	100	100	100	100	100	100	100	100	100	100	100	100	100	100	100	100	100	100	100	100	100	100	100	100	100	100	100	100
SATW20_02710	320119	321034	putative ribokinase	-	100	100	100	100	100	100	100	100	100	100	100	100	100	100	100	100	100	100	100	100	100	100	100	100	100	100	100	100	100	100	100	100	100	100	100	100	100	100	100	100	100	100	100	100	100
SATW20_02720	321061	321466	putative ribose transport protein	-	100	100	100	100	100	100	100	100	100	100	100	100	100	100	100	100	100	100	100	100	100	100	100	100	100	100	100	100	100	100	100	100	100	100	100	100	100	100	100	100	100	100	100	100	100
SATW20_02730	321480	322362	putative sugar transport protein	-	100	100	100	100	100	100	100	100	100	100	100	100	100	100	100	100	100	100	100	100	100	100	100	100	100	100	100	100	100	100	100	100	100	100	100	100	100	100	100	100	100	100	100	100	100
SATW20_02740	322593	323592	LacI family regulatory protein	-	100	100	100	100	100	100	100	100	100	100	100	100	100	100	100	100	100	100	100	100	100	100	100	100	100	100	100	100	100	100	100	100	100	100	100	100	100	100	100	100	100	100	100	100	100
SATW20_02750	323970	324363	hypothetical protein	-	100	100	100	100	100	100	100	100	100	100	100	100	100	100	100	100	100	100	100	100	100	100	100	100	100	100	100	100	100	100	100	100	100	100	100	100	100	100	100	100	100	100	100	100	100
SATW20_02760	324491	325868	putative transport protein	-	100	100	100	100	100	100	100	100	100	100	100	100	100	100	100	100	100	100	100	100	100	100	100	100	100	100	100	100	100	100	100	100	100	100	100	100	100	100	100	100	100	100	100	100	100
SATW20_02770	326101	327094	putative choloylglycine hydrolase	-	100	100	100	100	100	100	100	100	100	100	100	100	100	100	100	100	100	100	100	100	100	100	100	100	100	100	100	100	100	100	100	100	100	100	100	100	100	100	100	100	100	100	100	100	100
SATW20_02780	327419	328370	peptidoglycan hydrolase	lytM	100	100	100	100	100	100	100	100	100	100	100	100	100	100	100	100	100	100	100	100	100	100	100	100	100	100	100	100	100	100	100	100	100	100	100	100	100	100	100	100	100	100	100	100	100
SATW20_02790	328421	329081	putative ABC transporter ATP-binding protein	-	100	100	100	100	100	100	100	100	100	100	100	100	100	100	100	100	100	100	100	100	100	100	100	100	100	100	100	100	100	100	100	100	100	100	100	100	100	100	100	100	100	100	100	100	100
SATW20_02800	329094	330015	putative membrane protein	-	100	100	100	100	100	100	100	100	100	100	100	100	100	100	100	100	100	100	100	100	100	100	100	100	100	100	100	100	100	100	100	100	100	100	100	100	100	100	100	100	100	100	100	100	100
SATW20_02810	330011	331178	putative membrane protein	-	100	100	100	100	100	100	100	100	100	100	100	100	100	100	100	100	100	100	100	100	100	100	100	100	100	100	100	100	100	100	100	100	100	100	100	100	100	100	100	100	100	100	100	100	100
SATW20_02820	331245	332769	putative exported protein	-	100	100	100	100	100	100	100	100	100	100	100	100	100	100	100	100	100	100	100	100	100	100	100	100	100	100	100	100	100	100	100	100	100	100	100	100	100	100	100	100	100	100	100	100	100
SATW20_02830	333098	333992	putative exported protein	-	100	100	100	100	100	100	100	100	100	100	100	100	100	100	100	100	100	100	100	100	100	100	100	100	100	100	100	100	100	100	100	98.5458613	100	100	100	100	100	100	100	100	100	100	100	100	100
SATW20_02840	334239	334533	virulence factor EsxA	esxA	100	100	100	100	100	100	100	100	100	100	100	100	100	100	100	100	100	100	100	100	100	100	100	100	100	100	100	100	100	100	100	100	100	100	100	100	100	100	100	100	100	100	100	100	100
SATW20_02850	334615	337645	protein EsaA	esaA	100	100	100	100	100	100	100	100	100	100	100	100	100	100	100	100	100	100	100	100	100	100	100	100	100	100	100	100	100	100	100	100	100	100	100	100	100	100	100	100	100	100	100	100	100
SATW20_02860	337644	338103	protein EssA (Precursor)	essA	100	100	100	100	100	100	100	100	100	100	100	100	100	100	100	100	100	100	100	100	100	100	100	100	100	100	100	100	100	100	100	100	100	100	100	100	100	100	100	100	100	100	100	100	100
SATW20_02870	338074	338317	protein esaB	esaB	100	100	100	100	100	100	100	100	100	100	100	100	100	100	100	100	100	100	100	100	100	100	100	100	100	100	100	100	100	100	100	100	100	100	100	100	100	100	100	100	100	100	100	100	100
SATW20_02880	338329	339664	protein EssB	essB	100	100	100	100	100	100	100	100	100	100	100	100	100	100	100	100	100	100	100	100	100	100	100	100	100	100	100	100	100	100	100	100	100	100	100	100	100	100	100	100	100	100	100	100	100
SATW20_02890	339685	344134	protein EssC	essC	100	100	100	100	100	100	100	100	100	100	100	100	100	100	100	100	100	100	100	100	100	100	100	100	100	100	100	100	100	100	100	100	100	100	100	100	100	100	100	100	100	100	100	100	100
SATW20_02900	344136	344403	hypothetical protein	-	100	100	100	100	100	100	100	100	100	100	100	100	100	100	100	100	100	100	100	100	100	100	100	100	100	100	100	100	100	100	100	100	100	100	100	100	100	100	100	100	100	100	100	100	100
SATW20_02910	344425	344821	hypothetical protein	-	100	100	100	100	100	100	100	100	100	100	100	100	100	100	100	100	100	100	100	100	100	100	100	100	100	100	100	100	100	100	100	100	100	100	100	100	100	100	100	100	100	100	100	100	100
SATW20_02920	344842	346513	hypothetical protein	-	100	100	100	100	100	100	100	100	100	100	100	100	100	100	100	100	100	100	100	100	100	100	100	100	100	100	100	100	100	100	100	100	100	100	100	100	100	100	100	100	100	100	100	100	100
SATW20_02930	346528	347173	putative membrane protein	-	100	100	100	100	100	100	100	100	100	100	100	100	100	100	100	100	100	100	100	100	100	100	100	100	100	100	100	100	100	100	100	100	100	100	100	100	100	100	100	100	100	100	100	100	100
SATW20_02940	347172	347628	hypothetical protein	-	100	100	100	100	100	100	100	100	100	100	100	100	100	100	100	100	100	100	100	100	100	100	100	100	100	100	100	100	100	100	100	100	100	100	100	100	100	100	100	100	100	100	100	100	100
SATW20_02950	347620	348079	hypothetical protein	-	100	100	100	100	100	100	100	100	100	100	100	100	100	100	100	100	100	100	100	100	100	100	100	100	100	100	100	100	100	100	100	100	100	100	100	100	100	100	100	100	100	100	100	100	100
SATW20_02960	348102	348690	putative membrane protein	-	100	100	100	100	100	100	100	100	100	100	100	100	100	100	100	100	100	100	100	100	100	100	100	100	100	100	100	99.82993197	100	100	100	100	100	100	100	100	100	100	100	100	100	100	100	100	100
SATW20_02970	348866	349085	putative membrane protein	-	100	100	100	100	100	100	100	100	100	100	100	100	100	100	100	100	100	100	100	100	100	100	100	100	100	100	100	100	100	100	100	100	100	100	100	100	100	100	100	100	100	100	100	100	100
SATW20_02980	349216	349717	conserved hypothetical protein	-	100	100	100	100	100	100	100	100	100	100	100	100	100	100	100	100	100	100	100	100	100	100	100	100	100	100	100	99.6007984	100	100	100	100	100	100	100	100	100	100	100	100	100	100	100	100	100
SATW20_02990	349727	350228	conserved hypothetical protein	-	100	100	100	100	100	71.25748503	100	100	100	100	100	100	98.80239521	100	100	100	100	100	100	100	100	100	100	100	70.05988024	71.05788423	100	100	100	100	100	100	100	100	100	100	100	100	100	100	100	100	100	100	100
SATW20_03000	350238	350730	conserved hypothetical protein	-	100	100	100	100	100	93.69918699	100	100	100	100	100	100	100	100	100	100	100	100	100	100	100	100	100	100	94.51219512	94.10569106	100	100	100	100	100	100	100	100	100	100	100	100	100	100	100	100	100	100	100
SATW20_03010	351022	351496	putative membrane protein	-	100	100	100	100	100	100	100	100	100	100	100	100	100	100	100	100	100	100	100	100	100	100	100	100	100	100	100	100	100	100	100	100	100	100	100	100	100	100	100	100	100	100	100	100	100
SATW20_03020	351510	351885	putative membrane protein	-	100	100	100	100	56	100	100	100	100	100	100	100	100	100	100	100	100	100	100	100	100	100	100	100	100	100	100	100	100	56	100	100	100	100	100	100	100	100	100	100	100	100	100	100	100
SATW20_03030	351902	352292	putative membrane protein	-	100	100	100	100	0	100	100	100	100	100	100	100	100	100	100	100	100	100	100	100	100	100	100	100	100	100	100	100	100	0	100	100	100	100	100	100	100	100	100	100	100	100	100	100	100
SATW20_03040	352293	352686	putative membrane protein	-	100	100	100	100	0	100	100	100	100	100	100	100	100	100	100	100	100	100	100	100	100	100	100	100	100	100	100	100	100	0	100	100	100	100	100	100	100	100	100	100	100	100	100	100	100
SATW20_03050	353201	353687	conserved hypothetical protein (pseudogene)	-	79.62962963	100	100	100	61.72839506	100	100	100	78.39506173	100	100	77.57201646	100	100	100	100	100	100	100	100	100	100	100	100	100	100	100	100	100	64.40329218	100	100	82.30452675	100	100	100	100	100	100	80.04115226	77.57201646	100	100	100	100
SATW20_03060	353700	354201	conserved hypothetical protein	-	73.25349301	100	100	100	67.46506986	100	98.40319361	100	73.65269461	100	100	72.25548902	100	100	100	100	100	100	100	100	100	100	100	100	99.8003992	100	100	97.20558882	100	68.06387226	79.04191617	100	72.45508982	100	100	100	100	100	100	77.84431138	56.68662675	100	100	100	100
SATW20_03070	354211	354700	conserved hypothetical protein (pseudogene)	-	75.86912065	100	100	100	25.35787321	100	100	100	75.25562372	100	100	76.07361963	100	100	100	100	100	100	100	100	100	100	100	100	100	100	100	100	100	25.35787321	83.84458078	100	81.799591	100	100	100	100	100	100	76.27811861	75.05112474	100	100	100	100
SATW20_03080	355385	355697	hypothetical protein	-	100	100	100	100	100	100	100	100	100	100	100	100	100	100	100	100	100	100	100	100	100	100	100	100	100	100	100	100	100	100	100	100	100	100	100	100	100	100	100	100	100	100	100	100	100
SATW20_03090	355846	356245	putative membrane protein	-	100	100	100	100	100	100	100	100	100	100	100	100	100	100	100	100	100	100	100	100	100	100	100	100	100	100	100	100	100	100	100	100	100	100	100	100	100	100	100	100	100	100	100	100	100
SATW20_03100	356494	357319	putative formate/nitrite transporter	-	100	100	100	100	100	100	100	100	100	100	100	100	100	100	100	100	100	100	100	100	100	100	100	100	100	100	100	100	100	100	100	100	100	100	100	100	100	100	100	100	100	100	100	100	100
SATW20_03110	357555	358863	putative amino acid transport system	-	100	100	100	100	100	100	100	100	100	100	100	100	100	100	100	100	100	100	100	100	100	100	100	100	100	100	100	100	100	100	100	100	100	100	100	100	100	100	100	100	100	100	100	100	100
SATW20_03120	359446	360337	putative exported protein	-	100	100	100	100	100	100	100	100	100	100	100	100	100	100	100	100	100	100	100	100	100	100	100	100	100	100	100	100	100	100	100	100	100	100	100	100	100	100	100	100	100	100	100	100	100
SATW20_03130	360585	361635	putative membrane protein	-	100	100	100	100	100	100	100	100	100	100	100	100	100	100	100	100	100	100	100	100	100	100	100	100	100	100	100	100	100	100	100	100	100	100	100	100	100	100	100	100	100	100	100	100	100
SATW20_03140	361647	362325	ABC transporter ATP-binding protein	-	100	100	100	100	100	100	100	100	100	100	100	100	100	100	100	100	100	100	100	100	100	100	100	100	100	100	100	100	100	100	100	100	100	100	100	100	100	100	100	100	100	100	100	100	100
SATW20_03150	362532	363564	putative membrane protein	-	100	100	100	100	100	100	100	100	100	100	100	100	100	100	100	100	100	100	100	100	100	100	100	100	100	100	100	100	100	100	100	100	100	100	100	100	100	100	100	100	100	100	100	100	100
SATW20_03160	363906	365025	PfkB family carbohydrate kinase	-	100	100	100	100	100	100	100	100	100	100	100	100	100	100	100	100	100	100	100	100	100	100	100	100	100	100	100	100	100	100	100	100	100	100	100	100	100	100	100	100	100	100	100	100	100
SATW20_03170	364999	365923	putative membrane protein	-	100	100	100	100	100	100	100	100	100	100	100	100	100	100	100	100	100	100	100	100	100	100	100	100	100	100	100	100	100	100	100	100	100	100	100	100	100	100	100	100	100	100	100	100	100
SATW20_03180	365933	367154	putative nucleoside permease	-	100	100	100	100	100	100	100	100	100	100	100	100	100	100	100	100	100	100	100	100	100	100	100	100	100	100	100	100	100	100	100	100	100	100	100	100	100	100	100	100	100	100	100	100	100
SATW20_03190	367258	368791	sodium:solute symporter family protein	-	100	100	100	100	100	100	100	100	100	100	100	100	100	100	100	100	100	100	100	100	100	100	100	100	100	100	100	100	100	100	100	100	100	100	100	100	100	100	100	100	100	100	100	100	100
SATW20_03200	368830	369712	putative N-acetylneuraminate lyase	-	100	100	100	100	100	100	100	100	100	100	100	100	100	100	100	100	100	100	100	100	100	100	100	100	100	100	100	100	100	100	100	100	100	100	100	100	100	100	100	100	100	100	100	100	100
SATW20_03210	369869	370730	putative ROK family protein	-	100	100	100	100	100	100	100	100	100	100	100	100	100	100	100	100	100	100	100	100	100	100	100	100	100	100	100	100	100	100	100	100	100	100	100	100	100	100	100	100	100	100	100	100	100
SATW20_03220	371006	371807	RpiR family transcriptional regulator	-	100	100	100	100	100	100	100	100	100	100	100	100	100	100	100	100	100	100	100	100	100	100	100	100	100	100	100	100	100	100	100	100	100	100	100	100	100	100	100	100	100	100	100	100	100
SATW20_03230	371946	372615	putative N-acetylmannosamine-6-phosphate 2-epimerase	nanE	100	100	100	100	100	100	100	100	100	100	100	100	100	100	100	100	100	100	100	100	100	100	100	100	100	100	100	100	100	100	100	100	100	100	100	100	100	100	100	100	100	100	100	100	100
SATW20_03240	372740	374054	putative membrane protein	-	100	100	100	100	100	100	100	100	100	100	100	100	100	100	100	100	100	100	100	100	100	100	100	100	100	100	100	100	100	100	100	100	100	100	100	100	100	100	100	100	100	100	100	100	100
SATW20_03250	374470	419886	lipase precursor (pseudogene)	geh	22.79152722	82.29478598	73.64364982	27.569579	21.54527039	82.70213141	64.30993482	34.648582	78.74537608	69.21129117	66.36647877	78.64849392	34.28087018	33.27461688	31.85881628	33.41994011	18.80614761	48.96512242	47.80033468	41.51840761	34.54069051	35.40822618	100	46.93940462	81.20045799	81.5351418	83.56746521	63.09450414	70.8604897	68.39660032	70.23075568	59.99427515	78.59785098	62.28641888	34.26325524	71.66637308	66.84428395	81.6826669	75.73762551	79.09547296	23.10419236	20.69975339	34.54949797	100	100
SATW20_03260	376498	377704	phage integrase	-	0	100	99.83416252	94.02985075	96.68325041	92.20563847	20.72968491	17.66169154	100	14.59369818	0	100	17.66169154	14.4278607	14.34494196	14.34494196	0	20.48092869	14.59369818	14.51077944	14.67661692	20.48092869	100	92.12271973	92.039801	95.10779436	91.70812604	11.02819237	100	96.51741294	100	0	100	3.067993367	14.4278607	95.1907131	2.902155887	100	3.067993367	100	0	3.067993367	13.68159204	100	100
SATW20_03270	377973	378906	phage protein	-	1.178992497	3.536977492	97.74919614	0	1.178992497	1.178992497	1.178992497	0	1.178992497	1.178992497	1.178992497	7.717041801	1.178992497	1.178992497	1.178992497	1.178992497	0	1.178992497	1.178992497	1.178992497	1.178992497	1.178992497	100	0	1.178992497	1.178992497	5.144694534	1.178992497	1.178992497	1.178992497	2.572347267	1.178992497	1.178992497	1.178992497	1.178992497	1.178992497	1.178992497	3.751339764	1.178992497	3.751339764	1.178992497	1.178992497	1.178992497	100	100
SATW20_03280	378937	379663	phage protein	-	0	0	0	0	0	0	0	0	1.101928375	100	0	0	0	0	0	0	0	100	100	0	0	0	100	0	0	0	5.096418733	0	0	0	0	0	0.964187328	0	0	0	5.096418733	0	0	0.964187328	0	0	0	100	100
SATW20_03290	379690	380365	phage protein	-	0	0	0	0	0	0	0	0	0	100	0	0	0	0	0	0	0	100	100	0	0	0	100	0	0	0	5.037037037	0	0	0	0	0	0	0	0	0	0	0	0	0	0	0	0	100	100
SATW20_03300	380381	380714	phage DNA-binding protein	-	0	0	0	0	0	0	0	11.11111111	0	100	0	0	11.11111111	0	0	0	0	100	100	0	0	0	100	0	0	0	11.11111111	0	0	0	0	0	0	0	0	0	0	0	0	0	0	0	0	100	100
SATW20_03310	380977	381172	phage DNA-binding protein	-	0	0	0	0	0	0	0	0	0	100	0	0	0	0	0	0	0	100	100	0	0	0	100	0	0	0	0	0	0	0	0	0	0	0	0	0	0	0	0	0	0	0	0	100	100
SATW20_03320	381171	381939	phage protein	-	17.83854167	0	0	0	59.89583333	60.546875	0	0	0	97.13541667	0	17.83854167	0.260416667	0	0	4.817708333	0	97.265625	96.35416667	4.817708333	4.817708333	0	100	58.59375	59.11458333	59.765625	60.41666667	0	17.44791667	0	0	0	17.83854167	0	0	0	4.817708333	0	17.31770833	22.65625	17.83854167	0	0	100	100
SATW20_03330	381939	382164	phage protein	-	0	0	0	0	0	100	0	0	0	0	0	0	15.11111111	0	0	0	0	8.444444444	0	0	0	0	100	100	100	100	0	0	0	0	0	0	0	0	0	0	0	0	0	0	0	0	0	100	100
SATW20_03340	382203	382422	phage protein	-	0.913242009	100	94.52054795	94.52054795	32.87671233	27.39726027	1.826484018	28.31050228	100	32.87671233	27.39726027	100	28.31050228	27.85388128	27.39726027	29.22374429	0	46.11872146	27.85388128	29.22374429	28.76712329	28.76712329	100	29.22374429	26.02739726	29.22374429	33.78995434	0.913242009	27.85388128	0	100	0	100	0	27.39726027	27.85388128	27.39726027	100	0.913242009	100	0.913242009	18.72146119	29.22374429	100	100
SATW20_03350	382451	382715	putative DNA-binding protein	-	2.651515152	100	100	100	46.96969697	100	96.96969697	96.96969697	100	96.96969697	0	100	96.96969697	96.96969697	96.96969697	96.96969697	0	96.96969697	96.96969697	96.96969697	96.96969697	96.21212121	100	100	100	100	48.48484848	96.96969697	96.96969697	48.48484848	100	0	100	0	96.96969697	48.48484848	0	100	2.272727273	100	2.272727273	2.272727273	96.96969697	100	100
SATW20_03360	382764	382956	phage protein	-	48.4375	100	76.04166667	57.8125	78.125	86.97916667	73.95833333	74.47916667	65.10416667	75.52083333	20.83333333	65.10416667	78.125	78.125	78.64583333	77.60416667	48.4375	78.125	78.64583333	78.125	77.08333333	78.64583333	100	65.10416667	65.625	54.6875	85.9375	78.125	78.64583333	78.125	100	80.20833333	64.58333333	80.20833333	78.64583333	77.08333333	41.66666667	100	47.91666667	65.625	48.4375	47.91666667	78.64583333	100	100
SATW20_03370	382979	383240	phage protein	-	18.00766284	100	100	20.30651341	100	22.22222222	100	100	100	100	100	100	100	100	100	100	0	100	100	100	100	100	100	14.94252874	8.045977011	14.94252874	100	100	100	100	100	20.30651341	100	20.30651341	100	100	100	100	0	100	18.3908046	14.17624521	100	100	100
SATW20_03380	383233	383512	phage protein	-	94.98207885	96.77419355	86.02150538	83.5125448	2.867383513	97.13261649	2.867383513	2.867383513	83.5125448	2.867383513	2.867383513	83.15412186	2.867383513	2.867383513	2.867383513	2.867383513	74.55197133	2.867383513	2.867383513	2.867383513	2.867383513	2.867383513	100	86.37992832	100	86.02150538	69.53405018	2.867383513	2.867383513	2.867383513	2.867383513	3.584229391	78.8530466	3.584229391	2.867383513	2.867383513	16.12903226	84.94623656	95.34050179	86.73835125	94.62365591	94.26523297	2.867383513	100	100
SATW20_03390	383520	385464	phage protein	-	98.81687243	98.04526749	98.7654321	98.55967078	0	98.55967078	0	0	98.19958848	0	0	97.06790123	3.755144033	0	0	0	98.45679012	1.851851852	0	0	3.806584362	1.903292181	100	98.25102881	97.8909465	98.14814815	95.57613169	0	7.458847737	1.903292181	1.903292181	1.851851852	97.11934156	3.703703704	3.703703704	1.903292181	0	98.86831276	98.61111111	98.55967078	96.60493827	98.61111111	0	100	100
SATW20_03400	385465	386386	phage protein	-	21.7155266	22.90988056	23.99565689	22.90988056	0	22.90988056	0	0	22.90988056	4.017372421	0	21.49837134	0	0	0	0	22.90988056	0	0	4.017372421	0	1.08577633	100	22.90988056	22.90988056	22.90988056	21.28121607	0	0	0	0	0	22.90988056	0	4.017372421	0	0	22.80130293	22.90988056	22.90988056	24.21281216	22.90988056	0	100	100
SATW20_03410	386598	387084	phage protein	-	96.2962963	95.47325103	96.50205761	96.2962963	0	96.50205761	0	0	96.50205761	0	7.613168724	96.50205761	0	0	0	0	96.50205761	7.613168724	7.613168724	7.613168724	0	15.02057613	100	96.50205761	95.47325103	95.26748971	96.70781893	0	0	0	7.613168724	0	96.2962963	0	0	0	0	96.50205761	96.2962963	96.2962963	96.2962963	96.50205761	7.613168724	100	100
SATW20_03420	387084	387555	single stranded DNA-binding protein	-	100	100	100	100	0	100	0	7.855626327	100	0	0	100	0	0	0	7.643312102	100	0	0	0	7.855626327	0	100	100	100	100	81.3163482	0	0	0	0	0	100	0	7.855626327	0	0	100	100	100	100	100	0	100	100
SATW20_03430	387584	388478	putative phage regulatory protein	-	45.30201342	44.96644295	45.41387025	45.52572707	0	100	0	0	45.30201342	0	0	45.30201342	8.277404922	0	0	0	45.1901566	7.941834452	0	0	0	8.277404922	100	100	100	100	52.68456376	0	8.053691275	8.165548098	0	0	45.52572707	0	0	0	0	45.52572707	100	49.44071588	49.55257271	45.30201342	0	100	100
SATW20_03440	388484	388703	phage protein	-	100	100	100	100	0	100	32.87671233	0	100	0	0	100	16.89497717	0	0	0	100	16.89497717	0	0	0	16.89497717	100	86.30136986	100	100	100	0	0	0	0	0	100	0	0	0	0	100	100	100	100	100	0	100	100
SATW20_03450	388711	389116	puative phage endodeoxyribonuclease protein	-	100	100	100	100	0	100	0	0	100	0	77.03703704	100	0	0	0	0	100	0	0	0	9.135802469	8.888888889	100	25.18518519	100	100	97.77777778	0	0	0	0	0	100	0	0	78.02469136	80	100	100	100	100	100	0	100	100
SATW20_03460	389128	389419	phage protein	-	100	100	100	100	87.28522337	100	2.749140893	2.749140893	100	2.749140893	16.83848797	100	2.749140893	2.749140893	2.749140893	2.749140893	100	12.37113402	13.05841924	13.40206186	15.46391753	15.12027491	100	100	100	100	89.00343643	2.749140893	15.12027491	2.749140893	81.78694158	6.872852234	100	6.18556701	15.46391753	17.18213058	17.18213058	100	100	100	100	100	2.749140893	100	100
SATW20_03470	389500	389758	phage protein	-	14.34108527	0	63.17829457	0	85.65891473	73.25581395	64.72868217	64.72868217	62.01550388	64.72868217	0	0	64.72868217	64.72868217	61.24031008	64.72868217	0	61.24031008	64.72868217	64.72868217	64.72868217	79.06976744	100	77.13178295	0	0	57.36434109	64.72868217	94.96124031	77.51937985	0	75.96899225	62.40310078	86.04651163	64.72868217	62.79069767	0	0	0	0	14.34108527	0	64.72868217	100	100
SATW20_03480	389754	390003	phage protein	-	90.36144578	91.56626506	94.77911647	90.36144578	97.59036145	94.77911647	96.78714859	90.36144578	97.59036145	90.36144578	89.95983936	94.77911647	90.36144578	90.36144578	89.95983936	90.36144578	65.46184739	90.36144578	90.36144578	90.36144578	90.36144578	90.36144578	100	94.77911647	90.36144578	90.36144578	94.77911647	94.77911647	100	100	90.76305221	94.77911647	93.97590361	97.59036145	90.36144578	97.59036145	89.95983936	91.56626506	91.16465863	94.77911647	90.36144578	74.69879518	90.36144578	100	100
SATW20_03490	390015	390417	phage protein	-	100	100	100	45.52238806	23.38308458	100	33.58208955	33.33333333	100	24.37810945	45.27363184	100	33.58208955	41.54228856	23.13432836	24.12935323	0	24.12935323	24.37810945	24.37810945	33.58208955	24.37810945	100	100	100	100	100	32.33830846	100	100	100	100	100	100	24.12935323	54.22885572	50.49751244	100	100	100	100	20.14925373	24.37810945	100	100
SATW20_03500	390413	390761	phage protein	-	1.149425287	100	100	100	100	100	100	100	22.4137931	100	100	1.149425287	100	100	100	100	10.63218391	100	100	100	100	100	100	1.149425287	100	100	100	100	100	100	100	100	15.22988506	100	100	100	100	100	1.149425287	1.149425287	1.149425287	9.482758621	100	100	100
SATW20_03510	390757	391066	phage protein	-	80.58252427	100	100	100	100	100	100	100	68.28478964	100	100	68.93203884	100	100	100	100	13.59223301	100	100	100	100	100	100	68.93203884	100	100	100	100	100	100	100	100	70.55016181	100	100	100	100	100	68.93203884	68.93203884	68.93203884	12.94498382	100	100	100
SATW20_03520	391058	391307	phage protein	-	88.75502008	100	100	87.5502008	100	100	100	75.90361446	87.14859438	73.4939759	100	88.75502008	74.69879518	74.69879518	74.69879518	74.69879518	14.85943775	76.70682731	75.10040161	75.50200803	74.29718876	74.69879518	100	100	99.19678715	100	100	100	100	100	100	100	88.75502008	100	80.72289157	100	100	100	99.19678715	88.75502008	88.75502008	0	74.69879518	100	100
SATW20_03530	391299	391836	phage 2-deoxyuridine 5-triphosphate nucleotidohydrolase protein	-	98.88268156	100	100	98.88268156	92.92364991	100	100	96.46182495	98.32402235	96.46182495	94.7858473	98.69646183	96.83426443	96.83426443	26.0707635	96.83426443	95.34450652	98.13780261	96.83426443	97.20670391	95.90316574	96.64804469	100	94.22718808	97.20670391	100	94.59962756	100	100	94.7858473	31.84357542	95.34450652	98.51024209	95.34450652	96.83426443	94.59962756	94.7858473	100	100	98.69646183	98.69646183	96.08938547	96.83426443	100	100
SATW20_03540	391872	392073	phage protein	-	85.5721393	86.56716418	99.50248756	86.56716418	64.17910448	87.06467662	87.06467662	86.06965174	87.06467662	86.56716418	63.68159204	87.06467662	86.06965174	86.56716418	66.16915423	87.06467662	86.56716418	85.5721393	87.06467662	87.06467662	87.06467662	86.56716418	100	88.55721393	86.56716418	87.06467662	92.039801	83.08457711	86.56716418	80.09950249	67.1641791	82.58706468	85.5721393	99.50248756	87.06467662	65.17412935	63.1840796	87.06467662	87.06467662	86.56716418	86.56716418	87.06467662	86.56716418	100	100
SATW20_03550	392059	392179	phage protein (fragment)	-	0	0	100	0	0	0	0	0	0	0	0	0	0	0	0	0	0	0	0	0	0	0	100	100	0	0	100	0	0	0	0	0	0	100	0	0	0	0	0	0	0	0	0	100	100
SATW20_03560	392171	392408	phage protein	-	8.860759494	71.30801688	100	68.35443038	8.860759494	0	8.860759494	15.61181435	8.860759494	0	71.30801688	8.860759494	0	0	0	0	0	2.109704641	2.53164557	2.53164557	0	3.797468354	100	98.31223629	15.61181435	0	100	0	18.56540084	95.35864979	71.30801688	0	8.860759494	100	0	71.30801688	71.30801688	71.30801688	8.860759494	8.438818565	8.860759494	0	0	100	100
SATW20_03570	392400	392574	phage transcriptional activator RinB	-	68.3908046	100	100	94.25287356	67.24137931	90.22988506	100	86.7816092	100	91.95402299	100	100	87.35632184	87.35632184	87.35632184	86.7816092	52.29885057	95.97701149	96.55172414	96.55172414	84.48275862	97.70114943	100	84.48275862	74.13793103	85.05747126	100	89.65517241	99.42528736	100	97.70114943	52.29885057	100	96.55172414	87.35632184	100	100	100	100	100	68.3908046	47.12643678	86.20689655	100	100
SATW20_03580	392574	392940	phage protein	-	0	100	100	0	0	100	0.819672131	3.005464481	100	0.819672131	100	100	2.459016393	3.278688525	3.278688525	3.278688525	0	10.92896175	0.819672131	1.639344262	3.278688525	3.278688525	100	3.005464481	100	100	100	1.366120219	3.005464481	3.278688525	100	9.836065574	100	3.278688525	2.732240437	100	100	100	0.819672131	100	0	0	12.56830601	100	100
SATW20_03590	392940	393087	phage protein	geh	0	100	100	0	0	100	0	100	100	0	100	100	98.63945578	100	100	100	0	0	0	22.44897959	100	100	100	91.83673469	100	100	100	21.76870748	100	100	100	0	100	100	100	100	100	100	0	100	0	0	100	100	100
SATW20_03600	393110	393551	phage transcriptional activator RinA	-	0	100	100	0	0	100	0	8.163265306	100	8.390022676	100	100	0	0	0	0	0	16.78004535	0	0	8.390022676	0	100	72.10884354	100	100	100	0	8.390022676	100	100	0	100	100	0	100	100	100	8.390022676	100	0	0	0	100	100
SATW20_03610	393861	394356	phage protein	-	7.474747475	100	100	0	7.878787879	100	82.82828283	7.474747475	78.98989899	78.58585859	81.81818182	78.38383838	0	0	0	0	0	52.32323232	52.32323232	52.12121212	7.474747475	7.474747475	100	7.272727273	100	100	100	80.60606061	82.02020202	86.86868687	100	100	77.57575758	100	0	82.82828283	82.82828283	100	100	78.78787879	0	9.494949495	4.444444444	100	100
SATW20_03620	394348	395557	phage terminase	-	3.06038048	100	99.66914806	0	3.06038048	100	100	0	99.66914806	99.66914806	100	99.66914806	0	0	0	0	0	0	0	3.06038048	3.06038048	3.06038048	100	0	100	100	100	100	100	100	100	100	99.66914806	100	0	100	100	100	100	99.66914806	3.06038048	0	2.315963606	100	100
SATW20_03630	395570	396989	phage portal protein	-	0	100	99.92952784	0	2.607470049	100	100	2.607470049	99.78858351	99.57716702	100	99.64763918	0	0	0	0	0	0	1.268498943	1.268498943	0	15.57434813	100	2.607470049	100	100	100	100	100	100	100	100	99.29527837	100	5.214940099	100	100	100	100	100	5.144467935	5.214940099	5.214940099	100	100
SATW20_03640	396927	397911	phage minor head protein	-	0	52.74390244	80.38617886	0	0	53.04878049	53.04878049	2.743902439	51.82926829	39.83739837	52.64227642	52.54065041	7.520325203	3.760162602	0	0	0	73.17073171	78.86178862	75.20325203	3.760162602	0	100	0	46.8495935	50.20325203	48.67886179	44.20731707	48.17073171	52.33739837	48.67886179	81.60569106	47.66260163	82.31707317	3.760162602	52.64227642	53.04878049	53.04878049	91.15853659	55.28455285	0	3.760162602	7.520325203	100	100
SATW20_03650	397912	398119	phage protein	-	0	0	0	0	0	0	0	0	0	0	0	0	0	0	0	0	0	0	0	0	0	0	100	0	0	0	0	0	0	0	0	100	0	100	0	0	0	0	100	0	0	0	0	100	100
SATW20_03660	398223	398820	phage protein	-	0	100	15.57788945	6.197654941	0	100	100	0	100	100	100	100	0	0	0	0	0	0	0	0	0	6.197654941	100	0	100	100	100	100	100	100	100	100	100	99.66499162	0	100	100	100	100	100	0	0	6.030150754	100	100
SATW20_03670	398840	399665	phage protein	-	0	100	6.909090909	4.484848485	0	100	100	0	100	99.63636364	100	100	0	0	0	0	0	0	0	0	4.484848485	4.484848485	100	4.484848485	100	100	100	100	100	100	100	100	100	100	4.484848485	100	100	100	100	100	0	4.484848485	0	100	100
SATW20_03680	399681	400008	phage protein	-	0	100	76.45259939	0	0	100	100	11.31498471	97.55351682	94.80122324	100	97.55351682	0	0	0	0	0	0	0	0	0	0	100	0	100	100	100	100	100	100	100	100	94.80122324	100	10.70336391	100	100	100	100	97.24770642	0	0	21.40672783	100	100
SATW20_03690	400007	400322	phage protein	-	0	100	100	0	0	100	100	0	100	94.28571429	100	100	0	0	0	0	0	0	0	0	0	0	100	0	100	100	100	100	100	100	100	100	100	100	0	100	100	100	100	100	0	0	0	100	100
SATW20_03700	400314	400650	phage protein	-	0	100	99.10714286	0	0	100	100	10.71428571	100	97.32142857	100	100	0	0	0	0	0	33.63095238	13.0952381	13.0952381	0	0	100	0	100	100	100	100	100	100	100	100	100	100	0	100	100	100	100	100	0	0	8.928571429	100	100
SATW20_03710	400636	401050	phage protein	-	0	100	92.02898551	0	0	100	100	0	75.12077295	100	100	76.8115942	8.45410628	0	0	0	0	8.45410628	8.212560386	8.212560386	0	0	100	8.937198068	100	100	100	100	100	100	100	100	73.1884058	100	0	100	100	100	76.8115942	75.12077295	0	0	5.072463768	100	100
SATW20_03720	401062	401500	phage protein	-	0	100	23.74429224	0	0	100	100	8.447488584	100	100	100	100	0	0	0	0	0	8.447488584	7.534246575	15.98173516	0	0	100	0	100	100	100	100	100	100	100	100	100	100	0	100	100	100	100	100	0	8.447488584	0	100	100
SATW20_03730	401486	402047	phage protein	-	0	100	0	6.595365419	0	100	100	6.595365419	100	100	100	100	6.417112299	0	0	0	0	0	0	2.139037433	0	0	100	0	100	100	100	100	100	100	100	100	100	100	0	100	100	100	100	100	0	0	6.595365419	100	100
SATW20_03740	402108	402603	phage protein	-	0	100	0	0	0	100	100	0	100	94.14141414	100	100	0	0	0	0	0	0	0	0	14.54545455	0	100	7.272727273	100	100	100	100	100	100	100	98.98989899	100	98.98989899	7.474747475	100	100	100	100	100	0	6.868686869	7.474747475	100	100
SATW20_03750	402623	402965	phage protein	-	0	100	10.81871345	0	0	100	100	0	100	100	100	100	0	0	0	0	0	0	0	0	10.81871345	0	100	0	100	100	100	100	100	100	100	100	100	100	0	100	100	100	100	100	0	0	0	100	100
SATW20_03760	402967	405937	phage tape measure protein	-	2.491582492	87.44107744	64.17508418	0	0	89.05723906	87.71043771	6.195286195	88.78787879	87.1043771	87.91245791	88.72053872	1.212121212	0	0	0	1.245791246	62.22222222	63.4006734	61.48148148	1.245791246	3.737373737	100	2.962962963	87.34006734	87.97979798	88.01346801	86.76767677	87.77777778	88.01346801	87.40740741	85.18518519	88.21548822	85.65656566	2.491582492	88.38383838	88.21548822	88.14814815	88.24915825	88.82154882	0	1.245791246	3.67003367	100	100
SATW20_03770	405951	406887	phage protein	-	0	96.15384615	3.846153846	0	3.205128205	96.58119658	95.72649573	0	95.08547009	94.65811966	95.61965812	93.6965812	0	0	0	0	0	3.846153846	0	7.799145299	3.952991453	0	100	0	95.51282051	95.72649573	96.04700855	95.19230769	96.15384615	95.72649573	95.19230769	91.88034188	95.19230769	90.17094017	0	96.79487179	96.15384615	96.36752137	95.72649573	95.40598291	0	3.205128205	0	100	100
SATW20_03780	406897	408781	phage protein	-	0	93.09978769	40.49893843	0	0	96.01910828	92.19745223	21.39065817	90.44585987	92.30360934	92.14437367	91.1358811	18.31210191	16.18895966	19.58598726	17.51592357	0	44.42675159	42.56900212	42.62208068	17.40976645	17.51592357	100	15.6581741	95.16985138	93.73673036	94.21443737	91.77282378	92.8343949	92.14437367	91.82590234	88.00424628	89.33121019	87.63269639	17.8343949	92.19745223	92.25053079	91.71974522	94.21443737	90.6581741	0	0	17.03821656	100	100
SATW20_03790	408793	410692	phage protein	-	1.948393892	99.57872565	100	1.948393892	1.948393892	89.78409689	97.63033175	85.41337546	79.30489731	76.6192733	99.63138494	77.09320695	85.83464982	85.88730911	85.51869405	85.83464982	0	77.19852554	77.09320695	77.46182201	85.51869405	85.83464982	100	85.78199052	88.09899947	87.73038441	99.57872565	97.57767246	100	86.57187994	85.83464982	95.15534492	76.25065824	92.83833597	85.46603476	99.78936282	99.63138494	86.51922064	100	77.83043707	0	9.741969458	87.835703	100	100
SATW20_03800	410691	412515	phage protein	-	0	89.47368421	89.69298246	2.028508772	2.028508772	89.69298246	89.69298246	89.63815789	89.47368421	87.00657895	89.1995614	89.47368421	89.36403509	89.69298246	89.69298246	89.69298246	0	87.00657895	87.00657895	87.00657895	89.69298246	89.69298246	100	89.69298246	89.25438596	90.13157895	89.47368421	88.98026316	89.63815789	62.00657895	89.69298246	84.64912281	89.69298246	84.81359649	89.63815789	89.36403509	89.47368421	89.69298246	89.47368421	89.25438596	2.028508772	0	89.69298246	100	100
SATW20_03810	412514	412892	phage protein	-	0	88.35978836	88.0952381	9.788359788	0	79.62962963	86.77248677	85.18518519	87.83068783	93.38624339	86.50793651	87.56613757	84.92063492	84.39153439	86.24338624	86.24338624	0	84.92063492	85.97883598	86.24338624	86.77248677	85.18518519	100	78.57142857	75.92592593	79.36507937	86.77248677	82.8042328	84.92063492	85.44973545	85.18518519	87.03703704	85.18518519	87.3015873	86.24338624	87.03703704	86.77248677	87.83068783	87.83068783	87.83068783	0	0	86.50793651	100	100
SATW20_03820	412892	413075	hypothetical phage protein	-	0	93.44262295	93.44262295	0	0	61.74863388	93.44262295	93.44262295	92.89617486	100	93.44262295	91.80327869	92.89617486	89.61748634	92.34972678	93.44262295	0	92.89617486	93.44262295	93.44262295	93.44262295	93.44262295	100	75.95628415	50.81967213	61.74863388	92.89617486	93.44262295	92.89617486	92.89617486	93.44262295	92.89617486	92.34972678	92.89617486	93.44262295	93.44262295	93.44262295	93.44262295	93.44262295	91.2568306	0	0	93.44262295	100	100
SATW20_03830	413115	413415	hypothetical phage protein	-	38.33333333	100	100	36.33333333	49.66666667	39.33333333	100	100	100	100	100	100	100	100	100	100	0	100	100	100	100	100	100	29.66666667	26	27	100	100	100	100	100	100	100	100	100	100	100	100	100	100	42.66666667	0	100	100	100
SATW20_03840	413551	415426	putative cell wall hydrolase	-	0	100	95.25333333	3.946666667	3.946666667	97.65333333	88.96	80.85333333	97.65333333	88.69333333	100	97.65333333	81.81333333	81.22666667	82.02666667	82.29333333	1.973333333	89.12	89.12	88.74666667	81.6	82.29333333	100	24.96	97.6	97.65333333	100	85.49333333	100	99.46666667	99.46666667	86.45333333	97.76	84.85333333	81.6	100	100	99.68	98.98666667	97.70666667	3.893333333	3.946666667	82.50666667	100	100
SATW20_03850	415438	416677	hypothetical phage protein	-	0	90.47619048	99.59644875	2.986279257	0	92.81678773	85.63357546	85.63357546	89.83050847	100	89.83050847	89.83050847	85.63357546	85.63357546	85.63357546	85.63357546	2.905569007	85.63357546	85.63357546	85.63357546	85.63357546	85.63357546	100	85.47215496	92.65536723	92.57465698	91.04116223	85.55286521	98.2243745	91.60613398	89.83050847	97.49798224	88.86198547	96.85230024	85.55286521	89.83050847	89.83050847	89.83050847	100	89.83050847	2.986279257	2.986279257	85.63357546	100	100
SATW20_03860	416681	417077	hypothetical phage protein	-	0	75	100	0	0	75	75	66.41414141	75	91.91919192	75	75	67.67676768	66.91919192	67.67676768	67.17171717	9.090909091	67.67676768	67.67676768	67.67676768	67.17171717	67.67676768	100	74.24242424	74.74747475	75	75	74.74747475	75	92.67676768	74.24242424	75	75	75	67.67676768	75	75	75	75	75	9.343434343	0	67.17171717	100	100
SATW20_03870	417132	417570	holin	geh	0	70.0913242	100	1.141552511	67.35159817	100	100	69.8630137	74.42922374	68.49315068	100	75.57077626	77.62557078	68.94977169	66.21004566	77.16894977	0	84.01826484	69.6347032	69.8630137	68.94977169	69.6347032	100	99.7716895	100	100	100	100	100	69.40639269	69.8630137	0	74.65753425	0	67.57990868	100	100	71.91780822	100	74.88584475	0	0	75.79908676	100	100
SATW20_03880	417550	418996	hypothetical phage protein	lytA	7.123098202	80.5670816	90.59474412	3.181189488	68.87966805	74.34301521	76.83264177	78.49239281	71.64591978	75.38035961	100	67.42738589	79.11479945	79.04564315	78.49239281	78.28492393	3.042876902	78.63070539	78.90733057	78.97648686	76.00276625	78.83817427	100	71.09266943	71.85338866	73.16735823	100	72.95988935	100	82.01936376	79.04564315	3.596127248	64.3153527	2.835408022	79.46058091	100	100	80.35961272	83.12586445	71.09266943	9.681881051	8.1604426	78.07745505	100	100
SATW20_03890	420127	420955	hypothetical protein	-	100	100	100	100	100	100	100	100	100	100	100	100	100	100	100	100	100	100	100	100	100	100	100	100	100	100	100	100	100	100	100	100	100	100	100	100	100	100	100	100	100	100	100	100	100
SATW20_03900	421012	422227	NADH:flavin oxidoreductase / NADH oxidase familyprotein	-	100	100	100	100	100	100	100	100	100	100	100	100	100	100	100	100	100	100	100	100	100	100	100	100	100	100	100	100	100	100	100	100	100	100	100	100	100	100	100	100	100	100	100	100	100
SATW20_03910	422534	423536	putative bacterial luciferase family protein	-	100	100	100	100	100	100	100	100	100	100	100	100	100	100	100	100	100	100	100	100	100	100	100	100	100	100	100	100	100	100	100	100	100	100	100	100	100	100	100	100	100	100	100	100	100
SATW20_03920	423569	423902	putative glycine cleavage H-protein	-	100	100	100	100	100	100	100	100	100	100	100	100	100	100	100	100	100	100	100	100	100	100	100	100	100	100	100	100	100	100	100	100	100	100	100	100	100	100	100	100	100	100	100	100	100
SATW20_03930	423902	424703	conserved hypothetical protein	-	100	100	100	100	100	100	100	100	100	100	100	100	100	100	100	100	100	100	100	100	100	100	100	100	100	100	100	100	100	100	100	100	100	100	100	100	100	100	100	100	100	100	100	100	100
SATW20_03940	424692	425637	conserved hypothetical protein	-	100	100	100	100	100	100	100	100	100	100	100	100	100	100	100	100	100	100	100	100	100	100	100	100	100	100	100	99.68253968	100	100	100	100	100	100	100	100	100	100	100	100	100	100	100	100	100
SATW20_03950	425614	426637	putative lipoate-protein ligase A	-	100	100	100	100	100	100	100	100	100	100	100	100	100	100	100	100	100	100	100	100	100	100	100	100	100	100	100	100	100	100	100	100	100	100	100	100	100	100	100	100	100	100	100	100	100
SATW20_03960	426952	427978	putative reductase	-	100	100	100	100	100	100	100	100	100	100	100	100	100	100	100	100	100	100	100	100	100	100	100	100	100	100	100	100	100	100	100	100	100	100	100	100	100	100	100	100	100	100	100	100	100
SATW20_03970	428071	429418	putative membrane protein	-	100	100	100	100	100	100	100	100	100	100	100	100	100	99.33184855	99.33184855	99.33184855	100	100	100	100	100	100	100	100	100	100	100	100	100	100	100	100	100	100	100	100	100	100	100	100	100	100	99.33184855	100	100
SATW20_03980	429432	429717	putative PTS transport system protein	-	100	100	100	100	100	100	100	100	100	100	100	100	100	100	100	100	100	100	100	100	100	100	100	100	100	100	100	100	100	100	100	100	100	100	100	100	100	100	100	100	100	100	100	100	100
SATW20_03990	429718	430162	putative PTS transport system IIA component	-	100	100	100	100	100	100	100	100	100	100	100	100	100	100	100	100	100	100	100	100	100	100	100	100	100	100	100	100	100	100	100	100	100	100	100	100	100	100	100	100	100	100	100	100	100
SATW20_04000	430166	432122	putative PTS multidomain regulator	-	100	100	100	100	100	100	100	100	100	100	100	100	100	100	100	100	100	100	100	100	100	100	100	100	100	100	100	100	100	100	100	100	100	100	100	100	100	100	100	100	100	100	100	100	100
SATW20_04010	432333	432753	MarR family regulatory protein	mepR	100	100	100	100	100	100	100	100	100	100	100	100	100	100	100	100	100	100	100	100	100	100	100	100	100	100	100	100	100	100	100	100	100	100	100	100	100	100	100	100	100	100	100	100	100
SATW20_04020	432859	434215	putative membrane protein	mepA	100	100	100	100	100	100	100	100	100	100	100	100	100	100	100	100	100	100	100	100	100	100	100	100	100	100	100	100	100	100	100	100	100	100	100	100	100	100	100	100	100	100	100	100	100
SATW20_04030	434318	434735	hypothetical protein	mepB	100	100	100	100	100	100	100	100	100	100	100	100	100	100	100	100	100	100	100	100	100	100	100	100	100	100	100	100	100	100	100	100	100	100	100	100	100	100	100	100	100	100	100	100	100
SATW20_04040	434841	436200	putative glycerol-3-phosphate transporter	glpT	100	100	100	100	100	100	100	100	100	100	100	100	100	100	100	100	100	100	100	100	100	100	100	100	100	100	100	100	100	100	100	100	100	100	100	100	100	100	100	100	100	100	100	100	100
SATW20_04050	436507	437434	putative dioxygenase	-	100	100	100	100	100	100	100	100	100	100	100	100	100	100	100	100	100	100	100	100	100	100	100	100	100	100	100	100	100	100	100	100	100	100	100	100	100	100	100	100	100	100	100	100	100
SATW20_04060	437447	438509	putative luciferase-like monooxygenase	-	100	100	100	100	100	100	100	100	100	100	100	100	100	100	100	100	100	100	100	100	100	100	100	100	100	100	100	100	100	100	100	100	100	100	100	100	100	100	100	100	100	100	100	100	100
SATW20_04070	438522	439089	NADH-dependent FMN reductase	-	100	100	100	100	100	100	100	100	100	100	100	100	100	100	100	100	100	100	100	100	100	100	100	100	100	100	100	100	100	100	100	100	100	100	100	100	100	100	100	100	100	100	100	100	100
SATW20_04080	439148	440144	putative membrane protein	-	100	100	100	100	100	100	100	100	100	100	100	100	100	100	100	100	100	100	100	100	100	100	100	100	100	100	100	100	100	100	100	100	100	100	100	100	100	100	100	100	100	100	100	100	100
SATW20_04090	440142	440550	hypothetical protein	-	100	100	100	100	100	100	100	100	97.30392157	100	100	100	100	100	100	100	100	100	100	100	100	100	100	100	100	100	100	100	100	100	100	100	96.32352941	100	100	100	100	100	100	100	100	100	97.05882353	100	100
SATW20_04100	440562	441108	putative acetyltransferase	-	100	100	100	100	100	100	100	100	100	100	100	100	100	100	100	100	100	100	100	100	100	100	100	100	100	100	100	100	100	100	100	100	100	100	100	100	100	100	100	100	100	100	100	100	100
SATW20_04110	441375	442229	putative lipoprotein (pseudogene)	-	100	100	100	100	100	100	100	100	100	100	100	100	100	100	100	100	100	100	100	100	100	100	100	100	100	100	100	100	100	100	100	100	100	100	100	100	100	100	100	100	100	100	100	100	100
SATW20_04120	442225	443455	putative Sec-independent exported protein	-	100	100	100	100	100	100	100	100	100	100	100	100	100	100	100	100	100	100	100	100	100	100	100	100	100	100	100	100	100	100	100	100	100	100	100	100	100	100	100	100	100	100	100	100	100
SATW20_04130	443435	445148	putative membrane protein	-	100	100	100	100	100	100	100	100	100	100	100	100	100	100	100	100	100	100	100	100	100	100	100	100	100	100	99.76649154	100	100	100	100	100	100	100	100	100	100	100	100	100	100	100	100	100	100
SATW20_04140	445239	445896	putative Sec-independent protein translocaseprotein	-	100	100	100	100	100	100	100	100	100	100	100	100	100	100	100	100	100	100	100	100	100	100	100	100	100	100	100	100	100	100	100	100	100	100	100	100	100	100	100	100	100	100	100	100	100
SATW20_04150	445957	446173	putative Sec-independent protein translocaseprotein	-	100	100	100	100	100	100	100	100	100	100	100	100	100	100	100	100	100	100	100	100	100	100	100	100	100	100	100	100	100	100	100	100	100	100	100	100	100	100	100	100	100	100	100	100	100
SATW20_04160	446281	446671	conserved hypothetical protein	-	100	100	100	100	100	100	100	100	100	100	100	100	100	100	100	100	100	100	100	100	100	100	100	100	100	100	100	100	100	100	100	100	100	100	100	100	100	100	100	100	100	100	100	100	100
SATW20_04170	446911	447115	putative DNA-binding protein	-	100	100	100	100	100	100	100	100	100	100	100	100	100	100	100	100	100	100	100	100	100	100	100	100	100	100	100	100	100	100	100	100	100	100	100	100	100	100	100	100	100	100	100	100	100
SATW20_04180	447111	447825	putative membrane protein	-	100	100	100	100	100	100	100	100	100	100	100	100	100	100	100	100	100	100	100	100	100	100	100	100	100	100	100	100	100	100	100	100	100	100	100	100	100	100	100	100	100	100	100	100	100
SATW20_04190	447849	448692	ABC transporter ATP-binding protein	-	100	100	100	100	100	100	100	100	100	100	100	100	100	100	100	100	100	100	100	100	100	100	100	100	100	100	100	100	100	100	100	100	100	100	100	100	100	100	100	100	100	100	100	100	100
SATW20_04200	448691	449321	putative membrane protein	-	100	100	100	100	100	100	100	100	100	100	100	100	100	100	100	100	100	100	100	100	100	100	100	100	100	100	100	100	100	100	100	100	100	100	100	100	100	100	100	100	100	100	100	100	100
SATW20_04210	449687	450821	putative membrane protein	-	100	100	100	100	100	100	100	100	100	100	100	100	100	100	100	100	100	100	100	100	100	100	100	100	100	100	100	100	100	100	100	100	100	100	100	100	100	100	100	100	100	100	100	100	100
SATW20_04220	451359	452541	acetyl-CoA acetyltransferase	thl	100	100	100	100	100	100	100	100	100	100	100	100	100	100	100	100	100	100	100	100	100	100	100	100	100	100	100	100	100	100	100	100	100	100	100	100	100	100	100	100	100	100	100	100	100
SATW20_04230	452623	453376	putative cyclase protein	-	100	100	100	100	100	100	100	100	100	100	100	100	100	100	100	100	100	100	100	100	100	100	100	100	100	100	100	100	100	100	100	100	100	100	100	100	100	100	100	100	100	100	100	100	100
SATW20_04240	453418	455647	5-methyltetrahydropteroyltriglutamate--homocysteine methyltransferase	metE	100	100	100	100	100	100	100	100	100	100	100	100	100	100	100	100	100	100	100	100	100	100	100	100	100	100	100	100	100	100	100	100	100	100	100	100	100	100	100	100	100	100	100	100	100
SATW20_04250	455643	457485	methylenetetrahydrofolate reductase	-	100	100	100	100	100	100	100	100	100	100	100	100	100	100	100	100	100	100	100	100	100	100	100	100	100	100	100	100	100	100	100	100	100	100	100	100	100	100	100	100	100	100	100	100	100
SATW20_04260	457453	458614	Cys/Met metabolism PLP-dependent enzyme	-	100	100	100	100	100	100	100	100	100	100	100	100	100	100	100	100	100	100	100	100	100	100	100	100	100	100	100	100	100	100	100	100	100	100	100	100	100	100	100	100	100	100	100	100	100
SATW20_04270	458610	459714	Cys/Met metabolism PLP-dependent enzyme	-	100	100	100	100	100	100	100	100	100	100	100	100	100	100	100	100	100	100	100	100	100	100	100	100	100	100	100	100	100	100	100	100	100	100	100	100	100	100	100	100	100	100	100	100	100
SATW20_04280	460377	461223	putative DNA-binding protein	-	100	100	100	100	100	100	100	100	100	100	100	100	100	100	100	100	100	100	100	100	100	100	100	100	100	100	100	100	100	100	100	100	100	100	100	100	100	100	100	100	100	100	100	100	100
SATW20_04290	461379	462261	putative membrane protein	-	100	100	100	100	100	100	100	100	100	100	100	100	100	100	100	100	100	100	100	100	100	100	100	100	100	100	100	100	100	100	100	100	100	100	100	100	100	100	100	100	100	100	100	100	100
SATW20_04300	462290	462494	conserved hypothetical protein	-	100	100	100	100	100	100	100	100	100	100	100	100	100	100	100	100	100	100	100	100	100	100	100	100	100	100	100	100	100	100	100	100	100	100	100	100	100	100	100	100	100	100	100	100	100
SATW20_04310	462505	463603	putative GTP-binding protein	-	100	100	100	100	100	100	100	100	100	100	100	100	100	100	100	100	100	100	100	100	100	100	100	100	100	100	100	100	100	100	100	100	100	100	100	100	100	100	100	100	100	100	100	100	100
SATW20_04320	463688	463880	hypothetical protein	-	100	100	100	100	100	100	100	100	100	100	100	100	100	100	100	100	100	100	100	100	100	100	100	100	100	100	100	100	100	100	100	100	100	100	100	100	100	100	100	100	100	100	100	100	100
SATW20_04330	464123	464420	30S ribosomal protein S6	rpsF	100	100	100	100	100	100	100	100	100	100	100	100	100	100	100	100	100	100	100	100	100	100	100	100	100	100	100	100	100	100	100	100	100	100	100	100	100	100	100	100	100	100	100	100	100
SATW20_04340	464440	464944	putative single-strand DNA-binding protein	ssb	100	100	100	100	100	100	100	100	100	100	100	100	100	100	100	100	100	100	100	100	100	100	100	100	100	100	100	100	100	100	100	100	100	100	100	100	100	100	100	100	100	100	100	100	100
SATW20_04350	464995	465238	30S ribosomal protein S18	rpsR	100	100	100	100	100	100	100	100	100	100	100	100	100	100	100	100	100	100	100	100	100	100	100	100	100	100	100	100	100	100	100	100	100	100	100	100	100	100	100	100	100	100	100	100	100
SATW20_04360	465503	466478	conserved hypothetical protein	-	100	100	100	100	100	100	100	100	100	100	100	100	100	100	100	100	100	100	100	100	100	100	100	100	100	100	100	100	100	100	100	100	100	100	100	100	100	100	100	100	100	100	100	100	100
SATW20_04370	466480	467016	integrase (fragment)	-	100	100	100	100	100	100	100	100	100	100	100	100	100	100	100	100	100	100	100	100	100	100	100	100	100	100	100	100	100	100	100	100	100	100	100	100	100	100	100	100	100	100	100	100	100
SATW20_04380	467387	467999	putative exotoxin	-	100	100	100	100	100	100	100	100	100	100	100	100	100	100	100	100	100	100	100	100	100	100	100	100	100	100	100	100	100	100	100	100	100	100	100	100	100	100	100	100	100	100	100	100	100
SATW20_04390	468367	468736	putative exported protein	-	100	100	100	100	100	100	100	100	100	100	100	100	100	100	100	100	100	100	100	100	100	100	100	100	100	100	100	100	100	100	100	100	100	100	100	100	100	100	100	100	100	100	100	100	100
SATW20_04400	468916	469489	putative lipoprotein	-	100	100	100	100	100	100	100	100	100	100	100	100	100	100	100	100	100	100	100	100	100	100	100	100	100	100	100	100	100	100	100	100	100	100	100	100	100	100	100	100	100	100	100	100	100
SATW20_04410	469626	469890	hypothetical protein	-	100	100	100	100	100	100	100	100	100	100	100	100	100	100	100	100	100	100	100	100	100	100	100	100	100	100	100	100	100	100	100	100	100	100	100	100	100	100	100	100	100	100	100	100	100
SATW20_04420	470189	470441	putative membrane protein	-	100	100	100	100	100	100	100	100	100	100	100	100	100	100	100	100	100	100	100	100	100	100	100	100	100	100	100	100	100	100	100	100	100	100	100	100	100	100	100	100	100	100	100	100	100
SATW20_04430	470866	471448	phosphoglycerate mutase family protein	-	100	100	100	100	100	100	100	100	100	100	100	100	100	100	100	100	100	100	100	100	100	100	100	100	100	100	100	100	100	100	100	100	100	100	100	100	100	100	100	100	100	100	100	100	100
SATW20_04440	471513	471897	putative membrane protein	-	100	100	100	100	100	100	100	100	100	100	100	100	100	100	100	100	100	100	100	100	100	100	100	100	100	100	100	100	100	100	100	100	100	100	100	100	100	100	100	100	100	100	100	100	100
SATW20_04450	472151	472778	putative lipoprotein	-	100	100	100	100	100	100	100	100	100	100	100	100	100	100	100	100	100	100	100	100	100	100	100	100	100	100	100	100	100	100	100	100	100	100	100	100	100	100	100	100	100	100	100	100	100
SATW20_04460	472850	473108	hypothetical protein	-	100	100	100	100	100	100	100	100	100	100	100	100	100	100	100	100	100	100	100	100	100	100	100	100	100	100	100	100	100	100	100	100	100	100	100	100	100	100	100	100	100	100	100	100	100
SATW20_04470	473222	474746	alkyl hydroperoxide reductase subunit F	ahpF	100	100	100	100	100	100	100	100	100	100	100	100	100	100	100	100	100	100	100	100	100	100	100	100	100	100	100	100	100	100	100	100	100	100	100	100	100	100	100	100	100	100	100	100	100
SATW20_04480	474761	475331	alkyl hydroperoxide reductase subunit C	ahpC	100	100	100	100	100	100	100	100	100	100	100	100	100	100	100	100	100	100	100	100	100	100	100	100	100	100	100	100	100	100	100	100	100	100	100	100	100	100	100	100	100	100	100	100	100
SATW20_04490	475822	476578	nitroreductase family protein	-	100	100	100	100	100	100	100	100	100	89.02116402	100	100	100	100	100	100	100	100	100	100	100	100	100	100	100	100	100	100	100	100	100	100	100	100	100	100	100	100	100	100	100	100	100	100	100
SATW20_04500	476658	478047	putative sodium:dicarboxylate symporter protein	-	100	100	100	100	100	100	100	100	100	100	100	100	100	100	100	100	100	100	100	100	100	100	100	100	100	100	100	100	100	100	100	100	100	100	100	100	100	100	100	100	100	100	100	100	100
SATW20_04510	479023	479980	putative DNA-binding protein	-	100	100	100	100	100	100	100	100	100	100	100	100	100	100	100	100	100	100	100	100	100	100	100	100	100	100	100	100	100	100	100	100	100	100	100	100	100	100	100	100	100	100	100	100	100
SATW20_04520	480097	480760	hypothetical protein	-	100	100	100	100	100	100	100	100	100	100	100	100	100	100	100	100	100	100	100	100	100	100	100	100	100	100	100	100	100	100	100	100	100	100	100	100	100	100	100	100	100	100	100	100	100
SATW20_04530	480902	481310	hypothetical protein	-	100	100	100	100	100	100	100	100	100	100	100	100	100	100	100	100	100	100	100	100	100	100	100	100	100	100	100	100	100	100	100	100	100	100	100	100	100	100	100	100	100	100	100	100	100
SATW20_04540	481822	482401	putative xanthine phosphoribosyltransferase	xpt	100	100	100	100	100	100	100	100	100	100	100	100	100	100	100	100	100	100	100	100	100	100	100	100	100	100	100	100	100	100	100	100	100	100	100	100	100	100	100	100	100	100	100	100	100
SATW20_04550	482400	483669	putative xanthine permease	pbuX	100	100	100	100	100	100	100	100	100	100	100	100	100	100	100	100	100	100	100	100	100	100	100	100	100	100	100	100	100	100	100	100	100	100	100	100	100	100	100	100	100	100	100	100	100
SATW20_04560	483706	485173	putative inosine-5'-monophosphate dehydrogenase	guaB	100	100	100	100	100	100	100	100	100	100	100	100	100	100	100	100	100	100	100	100	100	100	100	100	100	100	100	100	100	100	100	100	100	100	100	100	100	100	100	100	100	100	100	100	100
SATW20_04570	485197	486739	putative GMP synthase	guaA	100	100	100	100	100	100	100	100	100	100	100	100	100	100	100	100	100	100	100	100	100	100	100	100	100	100	100	100	100	100	100	100	100	100	100	100	100	100	100	100	100	100	100	100	100
SATW20_04580	486806	488000	integrase	-	100	100	100	100	100	100	100	100	100	100	100	100	100	100	100	100	100	100	100	100	100	100	100	100	100	100	100	100	100	100	100	100	100	100	100	100	100	100	100	100	100	100	100	100	100
SATW20_04590	488724	488955	conserved hypothetical protein	-	100	100	100	100	100	100	100	100	100	100	100	100	100	100	100	100	100	100	100	100	100	100	100	100	100	100	100	100	100	100	100	100	100	100	100	100	100	100	100	100	100	100	100	100	100
SATW20_04600	488951	489434	putative DNA-binding protein (pseudogene)	-	100	100	100	100	100	100	100	100	100	100	100	100	100	100	100	100	100	100	100	100	100	100	100	100	100	100	100	100	100	100	100	100	100	100	100	100	100	100	100	100	100	100	100	100	100
SATW20_04610	489904	490258	putative DNA-binding protein	-	100	100	100	100	100	100	100	100	100	100	100	100	100	100	100	100	100	100	100	100	100	100	100	100	100	100	100	100	100	100	100	100	100	100	100	100	100	100	100	100	100	100	100	100	100
SATW20_04620	490601	492521	tetracycline resistance protein TetM	tetM	100	100	100	100	100	100	100	100	100	100	100	100	100	100	100	100	100	100	100	100	100	100	100	100	100	100	100	100	100	100	100	100	100	100	100	100	100	100	100	100	100	100	100	100	100
SATW20_04630	492897	493835	putative membrane protein (pseudogene)	-	100	100	100	100	100	100	100	100	100	100	100	100	100	100	100	100	100	100	100	100	100	100	100	100	100	100	100	100	100	100	100	100	100	100	100	100	100	100	100	100	100	100	100	100	100
SATW20_04650	493842	494865	putative lipoprotein	-	100	100	100	100	100	100	100	100	100	100	100	100	100	100	100	100	100	100	100	100	100	100	100	100	100	100	100	100	100	100	100	100	100	100	100	100	100	100	100	100	100	100	100	100	100
SATW20_04660	494861	496889	putative membrane protein	-	100	100	100	100	100	100	100	100	100	100	100	100	100	100	100	100	100	100	100	100	100	100	100	100	100	100	100	100	100	100	100	100	100	100	100	100	100	100	100	100	100	100	100	100	100
SATW20_04670	496885	499330	conserved hypothetical protein	-	100	100	100	100	100	100	100	100	100	100	100	100	100	100	100	100	100	100	100	100	100	100	100	100	100	100	100	99.87730061	100	100	99.9591002	100	99.91820041	100	100	100	100	100	100	100	100	100	100	100	100
SATW20_04680	499313	499709	putative membrane protein	-	100	100	100	100	100	100	100	100	100	100	100	100	100	100	100	100	100	100	100	100	100	100	100	100	100	100	100	100	100	100	100	100	100	100	100	100	100	100	100	100	100	100	100	100	100
SATW20_04700	500238	502191	conserved hypothetical protein	-	0	0	3.737839222	0	0	0	0	0	0	0	0	0	0	0	0	0	0	0.819252432	0	0	0	0	100	0	0	0	0	0	1.843317972	0	0	0	0	0	1.894521249	0	0	0	0	0	0	0	0	100	100
SATW20_04710	502262	502760	dihydrofolate reductase	dfrG	0	0	0	0	0	0	0	0	0	0	0	0	0	0	0	0	0	0	0	7.429718876	0	0	100	0	0	0	0	0	4.21686747	0	0	0	0	0	0	0	0	0	0	0	0	0	0	100	100
SATW20_04720	503065	503695	conserved hypothetical protein	-	100	100	89.36507937	88.88888889	100	100	100	100	100	100	100	100	100	100	100	100	100	100	100	100	100	100	100	100	100	100	100	100	100	100	100	100	100	100	100	100	100	100	100	100	100	100	100	100	100
SATW20_04730	503723	504452	IstB-like ATP-binding protein	-	100	100	0	0	100	100	100	100	100	100	100	100	100	100	100	100	100	100	100	100	100	100	100	100	100	100	100	100	100	100	100	100	100	100	100	100	100	100	100	100	100	100	100	100	100
SATW20_04740	504451	505879	putative transposase	-	100	100	2.591036415	2.591036415	100	100	100	100	100	100	100	100	100	100	100	100	100	100	100	100	100	100	100	100	100	100	100	100	100	100	100	100	100	100	100	100	100	100	100	100	100	100	100	100	100
SATW20_04760	506146	506647	putative antirestriction protein	-	100	100	7.385229541	0	100	100	100	100	100	100	100	100	100	100	100	100	100	100	100	100	100	100	100	100	100	100	100	100	100	100	100	100	100	100	100	100	100	100	100	100	100	100	100	100	100
SATW20_04770	506707	507487	conserved hypothetical protein	-	100	100	4.743589744	0	100	100	100	100	100	100	100	100	100	100	100	100	100	100	100	100	100	100	100	100	100	100	100	99.61538462	100	100	100	100	100	100	100	100	100	100	100	100	100	100	100	100	100
SATW20_04780	507528	507750	putative membrane protein	-	100	100	16.66666667	0	100	100	100	100	100	100	100	100	100	100	100	100	100	100	100	100	100	100	100	100	100	100	100	100	100	100	100	100	100	100	100	100	100	100	100	100	100	100	100	100	100
SATW20_04790	507746	508037	conserved hypothetical protein	-	100	100	12.71477663	0	100	100	100	100	100	100	100	100	100	100	100	100	100	100	100	100	100	100	100	100	100	100	100	100	100	100	100	100	100	100	100	100	100	100	100	100	100	100	100	100	100
SATW20_04800	508033	509218	replication initiation factor	-	100	100	0	0	100	100	100	100	100	100	100	100	100	100	100	100	100	100	100	100	100	100	100	100	100	100	100	100	100	100	100	100	100	100	100	100	100	100	100	100	100	100	100	100	100
SATW20_04810	509399	510803	putative membrane protein	-	100	100	3.205128205	0	100	100	100	100	100	100	100	100	100	100	100	100	100	100	100	100	100	100	100	100	100	100	100	100	100	100	100	100	100	100	100	100	100	100	100	100	100	100	100	100	100
SATW20_04820	510824	511598	conserved hypothetical protein	-	100	100	0	4.780361757	100	100	100	100	100	100	100	100	100	100	100	100	100	100	100	100	100	100	100	100	100	100	100	100	100	100	100	100	100	100	100	100	100	100	100	100	100	100	100	100	100
SATW20_04830	511607	511985	conserved hypothetical protein	-	100	100	9.788359788	0	100	100	100	100	100	100	100	100	100	100	100	100	100	100	100	100	100	100	100	100	100	100	100	100	100	100	100	100	100	100	100	100	100	100	100	100	100	100	100	100	100
SATW20_04840	512005	512320	conserved hypothetical protein	-	100	100	0	0	100	100	100	100	100	100	100	100	100	100	100	100	100	100	100	100	100	100	100	100	100	100	100	100	100	100	100	100	100	100	100	100	100	100	100	100	100	100	100	100	100
SATW20_04850	512519	514313	putative helicase	-	100	100	4.069119287	0	100	100	100	100	100	100	100	100	100	100	100	100	100	100	100	100	100	100	100	100	100	100	100	100	100	100	100	100	100	100	100	100	100	100	100	100	100	100	100	100	100
SATW20_04860	514309	516499	conserved hypothetical protein	-	100	100	9.589041096	3.333333333	100	100	100	100	100	100	100	100	100	100	100	100	100	100	100	100	100	100	100	100	100	100	100	100	100	100	100	100	100	100	100	100	100	100	100	100	100	100	100	100	100
SATW20_04870	516632	517830	transposase (pseudogene)	-	100	100	0	0	100	100	100	100	100	100	100	100	100	100	100	100	100	100	100	100	100	100	100	100	100	100	100	100	100	100	100	100	100	100	100	100	100	100	100	100	100	100	100	100	100
SATW20_04890	518323	518860	hypothetical protein	-	100	100	0	0	100	100	100	100	100	100	100	100	100	100	100	100	100	100	100	100	100	100	100	100	100	100	100	100	100	100	100	100	100	100	100	100	100	100	100	100	100	100	100	100	100
SATW20_04900	519252	519957	conserved hypothetical protein	-	100	100	0	5.24822695	100	100	100	100	100	100	100	100	100	100	100	100	100	100	100	100	100	100	100	100	100	100	100	100	100	100	100	100	100	100	100	100	100	100	100	100	100	100	100	100	100
SATW20_04910	520355	520628	transposase	-	100	100	19.04761905	32.6007326	100	100	100	100	100	100	100	100	100	100	100	100	100	100	100	100	100	100	100	100	100	100	100	100	100	100	100	100	100	100	100	100	100	100	100	100	100	100	100	100	100
SATW20_04920	520888	521041	hypothetical protein	-	100	100	0	0	100	100	100	100	100	100	100	100	100	100	100	100	100	100	100	100	100	100	100	100	100	100	100	100	100	100	100	100	100	100	100	100	100	100	100	100	100	100	100	100	100
SATW20_04930	521451	521571	hypothetical protein	-	100	100	0	0	100	100	100	100	100	100	100	100	100	100	100	100	100	100	100	100	100	100	100	100	100	100	97.5	100	100	100	100	100	100	100	100	100	100	100	100	100	100	100	100	100	100
SATW20_04940	521564	521924	putative membrane protein	-	100	100	0	0	100	100	100	100	100	100	100	100	100	100	100	100	100	100	100	100	100	100	100	100	100	100	100	100	100	100	100	100	100	100	100	100	100	100	100	100	100	100	100	100	100
SATW20_04950	521942	522788	NAD dependent epimerase/dehydratase family protein	-	100	100	0	0	100	100	100	100	100	100	100	100	100	100	100	100	100	100	100	100	100	100	100	100	100	100	100	100	100	100	100	100	100	100	100	100	100	100	100	100	100	100	100	100	100
SATW20_04960	523259	523940	exotoxin	-	100	100	5.286343612	0	100	100	100	100	100	100	100	100	100	100	100	100	100	100	100	100	100	100	100	100	100	100	100	100	100	100	100	100	100	100	100	100	100	100	100	100	100	100	100	100	100
SATW20_04970	524225	524921	exotoxin	-	100	100	5.316091954	0	100	100	100	100	100	100	100	100	100	100	100	100	100	100	100	100	100	100	100	100	100	100	100	100	99.71264368	100	100	100	100	100	100	100	100	100	100	100	100	100	100	100	100
SATW20_04980	525211	526270	exotoxin	-	100	100	3.493862134	0	100	100	100	100	100	100	100	100	100	100	100	100	100	100	100	100	100	100	100	100	100	100	100	99.24457035	100	100	46.93106704	100	100	100	100	100	100	100	100	100	100	100	100	100	100
SATW20_04990	526634	527561	exotoxin	-	100	100	0	0	100	100	100	100	100	100	100	100	100	100	100	100	100	100	100	100	100	100	100	100	100	100	100	100	100	100	74.75728155	100	100	100	100	100	100	100	92.34088457	100	100	16.82847896	100	100	100
SATW20_05010	527924	528629	exotoxin 3	set3	100	100	5.24822695	0	100	100	100	100	100	100	100	100	100	100	100	100	100	100	100	100	100	100	100	100	100	100	100	100	100	100	100	100	100	100	100	100	100	100	100	100	100	100	100	100	100
SATW20_05020	529074	529770	exotoxin	-	100	100	10.63218391	0	100	100	100	100	100	100	100	100	100	100	100	100	100	100	100	100	100	100	100	100	100	100	100	100	100	100	100	100	100	100	100	100	100	100	100	100	100	100	100	100	100
SATW20_05030	530190	530886	exotoxin 1	set1	100	100	100	100	100	100	100	100	100	100	100	100	100	100	100	100	100	100	100	100	100	100	100	100	100	100	100	100	100	100	100	100	100	100	100	100	100	100	100	100	100	100	100	100	100
SATW20_05040	531228	531927	exotoxin	-	100	100	100	100	100	100	100	100	100	100	100	100	100	100	100	100	100	100	100	100	100	100	100	100	100	100	100	100	100	100	100	100	100	100	100	100	100	100	100	100	100	100	100	100	100
SATW20_05050	532306	533005	exotoxin 5	set5	100	100	100	100	100	100	100	100	100	100	100	100	100	100	100	100	100	100	100	100	100	100	100	100	100	100	100	100	100	100	100	100	100	100	100	100	100	100	100	100	100	100	100	100	100
SATW20_05060	533370	534054	exotoxin 4	set4	100	100	100	100	100	100	100	100	100	100	100	100	100	100	100	100	100	100	100	100	100	100	100	100	100	100	100	100	100	100	100	100	100	100	100	100	100	100	100	100	100	100	100	100	100
SATW20_05070	534133	534265	hypothetical protein	-	100	100	100	100	100	100	100	100	100	100	100	100	100	100	100	100	100	100	100	100	100	100	100	100	100	100	100	100	100	100	100	100	100	100	100	100	100	100	100	100	100	100	100	100	100
SATW20_05080	534317	535874	type I restriction-modification system modification protein	-	100	100	100	100	100	100	100	100	100	100	100	100	100	100	100	100	100	100	100	100	100	100	100	100	100	100	100	100	100	100	100	100	100	100	100	100	100	100	93.12780989	100	100	100	100	100	100
SATW20_05090	535866	537078	type I restriction-modification system specificity protein	-	100	100	100	100	100	56.27062706	100	100	100	100	100	100	100	100	100	100	100	100	100	100	100	100	100	100	56.02310231	59.5709571	100	99.91749175	100	100	100	100	100	100	100	100	100	100	54.8679868	100	100	100	100	100	100
SATW20_05100	537460	538138	exotoxin	-	100	100	100	100	100	100	100	100	100	100	100	100	100	100	100	100	100	100	100	100	100	100	100	100	100	100	100	100	100	100	100	100	100	100	100	100	100	100	100	100	100	100	100	100	100
SATW20_05110	538159	539668	putative exported protein	-	100	100	100	100	100	100	100	100	100	100	100	100	100	100	100	100	100	100	100	100	100	100	100	100	100	100	100	100	100	100	100	100	100	100	100	100	100	100	100	100	100	100	100	100	100
SATW20_05120	539771	540080	putative exported protein	-	100	100	100	100	100	100	100	100	100	100	100	100	100	100	100	100	100	100	100	100	100	100	100	100	100	100	100	100	100	100	100	100	100	100	100	100	100	100	100	100	100	100	100	100	100
SATW20_05130	540417	541233	putative lipoprotein	-	100	100	100	100	100	100	100	100	100	57.59803922	100	100	100	100	100	100	100	100	100	100	98.28431373	100	100	100	100	100	100	100	100	100	100	100	100	100	100	100	100	100	100	100	100	100	100	98.03921569	100
SATW20_05140	541415	542228	putative lipoprotein	-	100	100	100	100	100	100	100	100	100	100	100	100	100	100	100	100	100	100	100	100	100	100	100	100	100	100	100	100	100	100	100	100	100	100	100	100	100	100	100	100	100	100	100	100	100
SATW20_05150	542220	543546	hypothetical protein	-	100	100	100	100	100	100	100	100	100	100	100	100	100	100	100	100	100	100	100	100	100	100	100	100	100	100	100	100	100	100	100	100	100	100	100	100	100	100	100	100	100	100	100	100	100
SATW20_05160	543545	543866	hypothetical protein	-	100	100	100	100	100	100	100	100	100	100	100	100	100	100	100	100	100	100	100	100	100	100	100	100	100	100	100	100	100	100	100	100	100	100	100	100	100	100	100	100	100	100	100	100	100
SATW20_05170	543884	544199	hypothetical protein	-	100	100	100	100	100	100	100	100	100	100	100	100	100	100	100	100	100	100	100	100	100	100	100	100	100	100	100	100	100	100	100	100	100	100	100	100	100	100	100	100	100	100	100	100	100
SATW20_05180	544488	544683	putative membrane protein	-	100	100	100	100	100	100	100	100	100	100	100	100	100	100	100	100	100	100	100	100	100	100	100	100	100	100	100	100	100	100	100	100	100	100	100	100	100	100	100	100	100	100	100	100	100
SATW20_05190	544867	546070	putative cobalamin synthesis protein	-	100	100	100	100	100	100	100	100	100	100	100	100	100	100	100	100	100	100	100	100	100	100	100	100	100	100	100	100	100	100	100	100	100	100	100	100	100	100	100	100	100	100	100	100	100
SATW20_05200	546338	546467	hypothetical protein	-	100	100	100	100	100	100	100	100	100	100	100	100	100	100	100	100	100	100	100	100	100	100	100	100	100	100	100	100	100	100	100	100	100	100	100	100	100	100	100	100	100	100	100	100	100
SATW20_05201	546728	546791	phenol-soluble modulin alpha 4	-	100	100	100	100	100	100	100	100	100	100	100	100	100	100	100	100	100	100	100	100	100	100	100	100	100	100	100	100	100	100	100	100	100	100	100	100	100	100	100	100	100	100	100	100	100
SATW20_05202	546854	546923	phenol-soluble modulin alpha 3	-	100	100	100	100	100	100	100	100	100	100	100	100	100	100	100	100	100	100	100	100	100	100	100	100	100	100	100	100	100	100	100	100	100	100	100	100	100	100	100	100	100	100	100	100	100
SATW20_05203	546974	547040	phenol-soluble modulin alpha 2	-	100	100	100	100	100	100	100	100	100	100	100	100	100	100	100	100	100	100	100	100	100	100	100	100	100	100	100	100	100	100	100	100	100	100	100	100	100	100	100	100	100	100	100	100	100
SATW20_05204	547071	547137	phenol-soluble modulin alpha 1	-	100	100	100	100	100	100	100	100	100	100	100	100	100	100	100	100	100	100	100	100	100	100	100	100	100	100	100	100	100	100	100	100	100	100	100	100	100	100	100	100	100	100	100	100	100
SATW20_05210	547657	549142	putative NADH-Ubiquinone/plastoquinone (complexI) protein	-	100	100	100	100	100	100	100	100	100	100	100	100	100	100	100	100	100	100	100	100	100	100	100	100	100	100	100	100	100	100	100	100	100	100	100	100	100	100	100	100	100	100	100	100	100
SATW20_05220	549154	551860	hypothetical protein	-	100	100	100	100	100	100	100	100	100	100	100	100	100	100	100	100	100	100	100	100	100	100	100	100	100	100	100	100	100	100	100	100	100	100	100	100	100	100	100	100	100	100	100	100	100
SATW20_05230	552021	552384	conserved hypothetical protein	-	100	100	100	100	100	100	100	100	100	100	100	100	100	100	100	100	100	100	100	100	100	100	100	100	100	100	100	100	100	100	100	100	100	100	100	100	100	100	100	100	100	100	100	100	100
SATW20_05240	552612	553029	putative membrane protein	-	100	100	100	100	100	100	100	100	100	100	100	100	100	100	100	100	100	100	100	100	100	100	100	100	100	100	100	100	100	100	100	100	100	100	100	100	100	100	100	100	100	100	100	100	100
SATW20_05250	553066	553741	putative membrane protein	-	100	100	100	100	100	100	100	100	100	100	100	100	100	100	100	100	100	100	100	100	100	100	100	100	100	100	100	100	100	100	100	100	100	100	100	100	100	100	100	100	100	100	100	100	100
SATW20_05260	553777	554512	conserved hypothetical protein	-	100	100	100	100	100	100	100	100	100	100	100	100	100	100	100	100	100	100	100	100	100	100	100	100	100	100	100	100	100	100	100	100	100	100	100	100	100	100	100	100	100	100	100	100	100
SATW20_05270	554964	556305	sodium:neurotransmitter symporter familyprotein	-	100	100	100	100	100	100	100	100	100	100	100	100	100	100	100	100	100	100	100	100	100	100	100	100	100	100	100	100	100	100	100	100	100	100	100	100	100	100	100	100	100	100	100	100	100
SATW20_05280	556521	557436	pyridoxal-phosphate dependent enzyme	-	100	100	100	100	100	100	100	100	100	100	100	100	100	100	100	100	100	100	100	100	100	100	100	100	100	100	100	100	100	100	100	100	100	100	100	100	100	100	100	100	100	100	100	100	100
SATW20_05290	557419	558562	putative Cys/Met metabolism PLP-dependentenzyme	-	100	100	100	100	100	100	100	100	100	100	100	100	100	100	100	100	100	100	100	100	100	100	100	100	100	100	100	100	100	100	100	100	100	100	100	100	100	100	100	100	100	100	100	100	100
SATW20_05300	558852	559881	ABC transporter ATP-binding protein	-	100	100	100	100	100	100	100	100	100	100	100	100	100	100	100	100	100	100	100	100	100	100	100	100	100	100	100	100	100	100	100	100	100	100	100	100	100	100	100	100	100	100	100	100	100
SATW20_05310	559884	560544	putative transport system membrane protein	-	100	100	100	100	100	100	100	100	100	100	100	100	100	100	100	100	100	100	100	100	100	100	100	100	100	100	100	100	100	100	100	100	100	100	100	100	100	100	100	100	100	100	100	100	100
SATW20_05320	560580	561423	putative lipoprotein	-	100	100	100	100	100	100	100	100	100	100	100	100	100	100	100	100	100	100	100	100	100	100	100	100	100	100	100	100	100	100	100	100	100	100	100	100	100	100	100	100	100	100	100	100	100
SATW20_05330	561754	562759	putative exported protein	-	100	100	100	100	100	100	100	100	100	100	100	100	100	100	100	100	100	100	100	100	100	100	100	100	100	100	100	100	100	100	100	100	100	100	100	100	100	100	100	100	100	100	100	100	100
SATW20_05340	562943	563213	putative membrane protein	-	100	100	100	100	100	100	100	100	100	100	100	100	100	100	100	100	100	100	100	100	100	100	100	100	100	100	100	100	100	100	100	100	100	100	100	100	100	100	100	100	100	100	100	100	100
SATW20_05350	563361	563757	MutT domain containing protein	-	100	100	100	100	100	100	100	100	100	100	100	100	100	100	100	100	100	100	100	100	100	100	100	100	100	100	100	100	100	100	100	100	100	100	100	100	100	100	100	100	100	100	100	100	100
SATW20_05360	563746	564232	putative acetyltransferase	-	100	100	100	100	100	100	100	100	100	100	100	100	100	100	100	100	100	100	100	100	100	100	100	100	100	100	100	100	100	100	100	100	100	100	100	100	100	100	100	100	100	100	100	100	100
SATW20_05370	564400	565183	putative membrane protein	-	100	100	100	100	100	100	100	100	100	100	100	100	100	100	100	100	100	100	100	100	100	100	100	100	100	100	100	100	100	100	100	100	100	100	100	100	100	100	100	100	100	100	100	100	100
SATW20_05380	565179	566292	putative membrane protein	-	100	100	100	100	100	100	100	100	100	100	100	100	100	100	100	100	100	100	100	100	100	100	100	100	100	100	100	100	100	100	100	100	100	100	100	100	100	100	100	100	100	100	100	100	100
SATW20_05390	566412	567297	LysR family regulatory protein	-	100	100	100	100	100	100	100	100	100	100	100	100	100	100	100	100	100	100	100	100	100	100	100	100	100	100	100	100	100	100	100	100	100	100	100	100	100	100	100	100	100	100	100	100	100
SATW20_05400	567477	571977	glutamate synthase large subunit	gltA	100	100	100	100	100	100	100	100	100	100	100	100	100	100	100	100	100	100	100	100	100	100	100	100	100	100	100	100	100	100	100	100	99.95555556	100	100	100	100	100	100	100	100	100	100	100	100
SATW20_05410	571994	573458	glutamate synthase small subunit	gltB	100	100	100	100	100	100	100	100	100	100	100	100	100	100	100	100	100	100	100	100	100	100	100	100	100	100	100	100	100	100	100	100	100	100	100	100	100	100	100	100	100	100	100	100	100
SATW20_05420	574289	575717	sugar-specific PTS transport systemIIBCcomponent	-	100	100	100	100	100	100	100	100	100	100	100	100	100	100	100	100	100	100	100	100	100	100	100	100	100	100	100	100	100	100	100	100	100	100	100	100	100	100	100	100	100	100	100	100	100
SATW20_05430	575780	577421	putative glycosyl hydrolase	-	100	100	100	100	100	100	100	100	100	100	100	100	100	100	100	100	100	100	100	100	100	100	100	100	100	100	100	100	100	100	100	100	100	100	100	100	100	100	100	100	100	100	100	100	100
SATW20_05440	577445	578174	GntR family regulatory protein	-	100	100	100	100	100	100	100	100	100	100	100	100	100	100	100	100	100	100	100	100	100	100	100	100	100	100	100	100	100	100	100	100	100	100	100	100	100	100	100	100	100	100	100	100	100
SATW20_05450	578812	579337	acetyltransferase (GNAT) family protein	-	100	100	100	100	100	100	100	100	100	100	100	100	100	100	100	100	100	100	100	100	100	100	100	100	100	100	100	100	100	100	100	100	100	100	100	100	100	100	100	100	100	100	100	100	100
SATW20_05460	579405	581103	DNA polymerase III tau subunit	dnaX	100	100	100	100	100	100	100	100	100	100	100	100	100	100	100	100	100	100	100	100	100	100	100	100	100	100	100	100	100	100	100	100	100	100	100	100	100	100	100	100	100	100	100	100	100
SATW20_05470	581192	581510	conserved hypothetical protein	-	100	100	100	100	100	100	100	100	100	100	100	100	100	100	100	100	100	100	100	100	100	100	100	100	100	100	100	100	100	100	100	100	100	100	100	100	100	100	100	100	100	100	100	100	100
SATW20_05480	581516	582113	putative recombination protein	recR	100	100	100	100	100	100	100	100	100	100	100	100	100	100	100	100	100	100	100	100	100	100	100	100	100	100	100	100	100	100	100	100	100	100	100	100	100	100	100	100	100	100	100	100	100
SATW20_05490	588875	590213	Orn/Lys/Arg decarboxylase family protein	-	100	100	100	100	100	100	100	100	100	100	100	100	100	100	100	100	100	100	100	100	100	100	100	100	100	100	100	100	100	100	100	100	100	100	100	100	100	100	100	100	100	100	100	100	100
SATW20_05500	590214	590832	putative thymidylate kinase	tmk	100	100	100	100	100	100	100	100	100	100	100	100	100	100	100	100	100	100	100	100	100	100	100	100	100	100	100	100	100	100	100	100	100	100	100	100	100	100	100	100	100	100	100	100	100
SATW20_05510	590859	591189	conserved hypothetical protein	-	100	100	100	100	100	100	100	100	100	100	100	100	100	100	100	100	100	100	100	100	100	100	100	100	100	100	100	100	100	100	100	100	100	100	100	100	100	100	100	100	100	100	100	100	100
SATW20_05520	591402	592329	putative DNA polymerase III delta' subunit	holB	100	100	100	100	100	100	100	100	100	100	100	100	100	100	100	100	100	100	100	100	100	100	100	100	100	100	100	100	100	100	100	100	100	100	100	100	100	100	100	100	100	100	100	100	100
SATW20_05530	592329	593133	conserved hypothetical protein	-	100	100	100	100	100	100	100	100	100	100	100	100	100	100	100	100	100	100	100	100	100	100	100	100	100	100	100	100	100	100	100	100	100	100	100	100	100	100	100	100	100	100	100	100	100
SATW20_05540	593149	593497	initiation-control protein YabA	-	100	100	100	100	100	100	100	100	100	100	100	100	100	100	100	100	100	100	100	100	100	100	100	100	100	100	100	100	100	100	100	100	100	100	100	100	100	100	100	100	100	100	100	100	100
SATW20_05550	593770	594496	putative methyltransferase	-	100	100	100	100	100	100	100	100	100	100	100	100	100	100	100	100	100	100	100	100	100	100	100	100	100	100	100	100	100	100	100	100	100	100	100	100	100	100	100	100	100	100	100	100	100
SATW20_05560	594488	594737	conserved hypothetical protein	-	100	100	100	100	100	100	100	100	100	100	100	100	100	100	100	100	100	100	100	100	100	100	100	100	100	100	100	100	100	100	100	100	100	100	100	100	100	100	100	100	100	100	100	100	100
SATW20_05570	594738	595578	tetrapyrrole (corrin/porphyrin) methylase family protein	-	100	100	100	100	100	100	100	100	100	100	100	100	100	100	100	100	100	100	100	100	100	100	100	100	100	100	100	100	100	100	100	100	100	100	100	100	100	100	100	100	100	100	100	100	100
SATW20_05580	595862	597836	putative methionyl-tRNA synthetase	metG	100	100	100	100	100	100	100	100	100	100	100	100	100	100	100	100	100	100	100	100	100	100	100	100	100	100	100	100	100	100	100	100	100	100	100	100	100	100	100	100	100	100	100	100	100
SATW20_05590	597866	598640	putative TatD related DNase	-	100	100	100	100	100	100	100	100	100	100	100	100	100	100	100	100	100	100	100	100	100	100	100	100	100	100	100	100	100	100	100	100	100	100	100	100	100	100	100	100	100	100	100	100	100
SATW20_05600	598806	599343	conserved hypothetical protein	-	100	100	100	100	100	100	100	100	100	100	100	100	100	100	100	100	100	100	100	100	100	100	100	100	100	100	100	100	100	100	100	100	100	100	100	100	100	100	100	100	100	100	100	100	100
SATW20_05610	599353	600247	ribosomal RNA adenine dimethylase	-	100	100	100	100	100	100	100	100	100	100	100	100	100	100	100	100	100	100	100	100	100	100	100	100	100	100	100	100	100	100	100	100	100	100	100	100	100	100	100	100	100	100	100	100	100
SATW20_05620	600346	600610	conserved hypothetical protein	veg	100	100	100	100	100	100	100	100	100	100	100	100	100	100	100	100	100	100	100	100	100	100	100	100	100	100	100	100	100	100	100	100	100	100	100	100	100	100	100	100	100	100	100	100	100
SATW20_05630	600919	601768	4-diphosphocytidyl-2-C-methyl-D-erythritol kinase	ispE	100	100	100	100	100	100	100	100	100	100	100	100	100	100	100	100	100	100	100	100	100	100	100	100	100	100	100	100	100	100	100	100	100	100	100	100	100	100	100	100	100	100	100	100	100
SATW20_05640	601814	602606	putative pur operon repressor	purR	100	100	100	100	100	100	100	100	100	100	100	100	100	100	100	100	100	100	100	100	100	100	100	100	100	100	100	100	100	100	100	100	100	100	100	100	100	100	100	100	100	100	100	100	100
SATW20_05650	602622	603003	putative regulatory protein	yabJ	100	100	100	100	100	100	100	100	100	100	100	100	100	100	100	100	100	100	100	100	100	100	100	100	100	100	100	100	100	100	100	100	100	100	100	100	100	100	100	100	100	100	100	100	100
SATW20_05660	603074	603377	putative septation protein spoVG	spoVG	100	100	100	100	100	100	100	100	100	100	100	100	100	100	100	100	100	100	100	100	100	100	100	100	100	100	100	100	100	100	100	100	100	100	100	100	100	100	100	100	100	100	100	100	100
SATW20_05670	603720	605073	putative UDP-N-acetylglucosaminepyrophosphorylase	gcaD	100	100	100	100	100	100	100	100	100	100	100	100	100	100	100	100	100	100	100	100	100	100	100	100	100	100	100	100	100	100	100	100	100	100	100	100	100	100	100	100	100	100	100	100	100
SATW20_05680	605219	606185	ribose-phosphate pyrophosphokinase	prs	100	100	100	100	100	100	100	100	100	100	100	100	100	100	100	100	100	100	100	100	100	100	100	100	100	100	100	100	100	100	100	100	100	100	100	100	100	100	100	100	100	100	100	100	100
SATW20_05690	606334	606988	putative 50S ribosomal protein L25	rplY	100	100	100	100	100	100	100	100	100	100	100	100	100	100	100	100	100	100	100	100	100	100	100	100	100	100	100	100	100	100	100	100	100	100	100	100	100	100	100	100	100	100	100	100	100
SATW20_05700	607298	607871	putative peptidyl-tRNA hydrolase	-	100	100	100	100	100	100	100	100	100	100	100	100	100	100	100	100	100	100	100	100	100	100	100	100	100	100	100	100	100	100	100	100	100	100	100	100	100	100	100	100	100	100	100	100	100
SATW20_05710	607870	611377	putative transcription-repair coupling factor	-	100	100	100	100	100	100	100	100	100	100	100	100	100	100	100	100	100	100	100	100	100	100	100	100	100	100	100	99.5437696	100	100	100	100	100	100	100	100	100	100	100	100	100	100	100	100	100
SATW20_05720	611366	612893	putative polysaccharide biosynthesis protein	-	100	100	100	100	100	100	100	100	100	100	100	100	100	100	100	100	100	100	100	100	100	100	100	100	100	100	100	100	100	100	100	100	100	100	100	100	100	100	100	100	100	100	100	100	100
SATW20_05730	612892	614086	putative tetrapyrrole (corrin/porphyrin)methylases	-	100	100	100	100	100	100	100	100	100	100	100	100	100	100	100	100	100	100	100	100	100	100	100	100	100	100	100	100	100	100	100	100	100	100	100	100	100	100	100	100	100	100	100	100	100
SATW20_05740	614082	614346	S4 domain containing protein	-	100	100	100	100	100	100	100	100	100	100	100	100	100	100	100	100	100	100	100	100	100	100	100	100	100	100	100	100	100	100	100	100	100	100	100	100	100	100	100	100	100	100	100	100	100
SATW20_05750	614363	614756	putative cell division protein	-	100	100	100	100	100	100	100	100	100	100	100	100	100	100	100	100	100	100	100	100	100	100	100	100	100	100	100	100	100	100	100	100	100	100	100	100	100	100	100	100	100	100	100	100	100
SATW20_05760	614860	615262	putative RNA binding protein	-	100	100	100	100	100	100	100	100	100	100	100	100	100	100	100	100	100	100	100	100	100	100	100	100	100	100	100	100	100	100	100	100	100	100	100	100	100	100	100	100	100	100	100	100	100
SATW20_05770	615441	616737	tRNA(Ile)-lysidine synthase	tilS	100	100	100	100	100	100	100	100	100	100	100	100	100	100	100	100	100	100	100	100	100	100	100	100	100	100	100	100	100	100	100	100	100	100	100	100	100	100	100	100	100	100	100	100	100
SATW20_05780	616741	617281	putative hypoxanthine phosphoribosyltransferase	hpt	100	100	100	100	100	100	100	100	100	100	100	100	100	100	100	100	100	100	100	100	100	100	100	100	100	100	100	100	100	100	100	100	100	100	100	100	100	100	100	100	100	100	100	100	100
SATW20_05790	617537	619631	putative cell division protein	ftsH	100	100	100	100	100	100	100	100	100	100	100	100	100	100	100	100	100	100	100	100	100	100	100	100	100	100	100	100	100	100	100	100	100	100	100	100	100	100	100	100	100	100	100	100	100
SATW20_05800	619859	620741	putative chaperonin	-	100	100	100	100	100	100	100	100	100	100	100	100	100	100	100	100	100	100	100	100	100	100	100	100	100	100	100	100	100	100	100	100	100	100	100	100	100	100	100	100	100	100	100	100	100
SATW20_05810	620919	621852	putative O-acetylserine (thiol)-lyase	-	100	100	100	100	100	100	100	100	100	100	100	100	100	100	100	100	100	100	100	100	100	100	100	100	100	100	100	100	100	100	100	100	100	100	100	100	100	100	100	100	100	100	100	100	100
SATW20_05820	622067	622877	dihydropteroate synthase	folP	100	100	100	100	100	100	100	100	100	100	100	100	100	100	100	100	100	100	100	100	100	100	100	100	100	100	100	100	100	100	100	100	100	100	100	100	100	100	100	100	100	100	100	100	100
SATW20_05830	622854	623220	dihydroneopterin aldolase	folB	100	100	100	100	100	100	100	100	100	100	100	100	100	100	100	100	100	100	100	100	100	100	100	100	100	100	100	100	100	100	100	100	100	100	100	100	100	100	100	100	100	100	100	100	100
SATW20_05840	623216	623693	putative2-amino-4-hydroxy-6-hydroxymethyldihydropteridinepyrophosphokinase	folK	100	100	100	100	100	100	100	100	100	100	100	100	100	100	100	100	100	100	100	100	100	100	100	100	100	100	100	100	100	100	100	100	100	100	100	100	100	100	100	100	100	100	100	100	100
SATW20_05850	624231	625719	lysyl-tRNA synthetase	lysS	100	100	100	100	100	100	100	100	100	100	100	100	100	100	100	100	100	100	100	100	100	100	100	100	100	100	100	100	100	100	100	100	100	100	100	100	100	100	100	100	100	100	100	100	100
SATW20_05860	632776	634159	GntR family regulatory protein	-	100	100	100	100	100	100	100	100	100	100	100	100	100	100	100	100	100	100	100	100	99.78308026	100	100	100	100	100	100	100	100	100	100	100	100	100	100	100	100	100	100	100	100	100	100	100	100
SATW20_05870	634262	635150	putative pyridoxine biosynthesis protein	-	100	100	100	100	100	100	100	100	100	100	100	100	100	100	100	100	100	100	100	100	100	100	100	100	100	100	100	100	100	100	100	100	100	100	100	100	100	100	100	100	100	100	100	100	100
SATW20_05880	635153	635714	SNO glutamine amidotransferase family protein	-	100	100	100	100	100	100	100	100	100	100	100	100	100	100	100	100	100	100	100	100	100	100	100	100	100	100	100	100	100	100	100	100	100	100	100	100	100	100	100	100	100	100	100	100	100
SATW20_05890	635722	635875	hypothetical protein	-	100	100	100	100	100	100	100	100	100	100	100	100	100	100	100	100	100	100	100	100	100	100	100	100	100	100	100	100	100	100	100	100	100	100	100	100	100	100	100	100	100	100	100	100	100
SATW20_05900	635921	637136	nucleoside permease	nupC	100	100	100	100	100	100	100	100	100	100	100	100	100	100	100	100	100	100	100	100	100	100	100	100	100	100	100	100	100	100	100	100	100	100	100	100	100	100	100	100	100	100	100	100	100
SATW20_05910	637293	637755	transcriptional regulator CtsR	ctsR	100	100	100	100	100	100	100	100	100	100	100	100	100	100	100	100	100	100	100	100	100	100	100	100	100	100	100	100	100	100	100	100	100	100	100	100	100	100	100	100	100	100	100	100	100
SATW20_05920	637773	638340	conserved hypothetical protein	-	100	100	100	100	100	100	100	100	100	100	100	100	100	100	100	100	100	100	100	100	100	100	100	100	100	100	100	100	100	100	100	100	100	100	100	100	100	100	100	100	100	100	100	100	100
SATW20_05930	638329	639337	putative phosphotransferase	-	100	100	100	100	100	100	100	100	100	100	100	100	100	100	100	100	100	100	100	100	100	100	100	100	100	100	100	100	100	100	100	100	100	100	100	100	100	100	100	100	100	100	100	100	100
SATW20_05940	639350	641807	putative stress response-related Clp ATPase	clpC	100	100	100	100	100	100	100	100	100	100	100	100	100	100	100	100	100	100	100	100	100	100	100	100	100	100	100	99.95929996	100	100	99.83719984	100	100	100	100	100	100	100	100	100	100	100	100	100	100
SATW20_05950	642291	643656	putative DNA repair protein	radA	100	100	100	100	100	100	100	100	100	100	100	100	100	100	100	100	100	100	100	100	100	100	100	100	100	100	100	100	100	100	100	100	100	100	100	100	100	100	100	100	100	100	100	100	100
SATW20_05960	643680	644754	putative membrane protein	-	100	100	100	100	100	100	100	100	100	100	100	100	100	100	100	100	100	100	100	100	100	100	100	100	100	100	100	100	100	100	100	100	100	100	100	100	100	100	100	100	100	100	100	100	100
SATW20_05970	645310	646765	putative glutamyl-tRNA synthetase	gltX	100	100	100	100	100	100	100	100	100	100	100	100	100	100	100	100	100	100	100	100	100	100	100	100	100	100	100	100	100	100	100	100	100	100	100	100	100	100	100	100	100	100	100	100	100
SATW20_05980	647192	647834	serine acetyltransferase	cysE	100	100	100	100	100	100	100	100	100	100	100	100	100	100	100	100	100	100	100	100	100	100	100	100	100	100	100	100	100	100	100	100	100	100	100	100	100	100	100	100	100	100	100	100	100
SATW20_05990	647817	649218	cysteinyl-tRNA synthetase	cysS	100	100	100	100	100	100	100	100	100	100	100	100	100	100	100	100	100	100	100	100	100	100	100	100	100	100	100	100	100	100	100	100	100	100	100	100	100	100	100	100	100	100	100	100	100
SATW20_06000	649210	649615	putative ribonuclease	-	100	100	100	100	100	100	100	100	100	100	100	100	100	100	100	100	100	100	100	100	100	100	100	100	100	100	100	100	100	100	100	100	100	100	100	100	100	100	100	100	100	100	100	100	100
SATW20_06010	649622	650369	SpoU rRNA Methylase family protein	yacO	100	100	100	100	100	100	100	100	100	100	100	100	100	100	100	100	100	100	100	100	100	100	100	100	100	100	100	100	100	100	100	100	100	100	100	100	100	100	100	100	100	100	100	100	100
SATW20_06020	650368	650893	conserved hypothetical protein	-	100	100	100	100	100	100	100	100	100	100	100	100	100	100	100	100	100	100	100	100	100	100	100	100	100	100	100	100	100	100	100	100	100	100	100	100	100	100	100	100	100	100	100	100	100
SATW20_06030	650973	651543	putative RNA polymerase sigma factor	sigH	100	100	100	100	100	100	100	100	100	100	100	100	100	100	100	100	100	100	100	100	100	100	100	100	100	100	100	100	100	100	100	100	100	100	100	100	100	100	100	100	100	100	100	100	100
SATW20_06040	651657	651801	50S ribosomal protein L33 type 3	rpmG3	100	100	100	100	100	100	100	100	100	100	100	100	100	100	100	100	100	100	100	100	100	100	100	100	100	100	100	100	100	100	100	100	100	100	100	100	100	100	100	100	100	100	100	100	100
SATW20_06050	651856	652039	preprotein translocase SecE subunit	secE	100	100	100	100	100	100	100	100	100	100	100	100	100	100	100	100	100	100	100	100	100	100	100	100	100	100	100	98.90710383	100	100	100	100	100	100	100	100	100	100	100	100	100	100	100	100	100
SATW20_06060	652051	652600	transcription antitermination protein	nusG	100	100	100	100	100	100	100	100	100	100	100	100	100	100	100	100	100	100	100	100	100	100	100	100	100	100	100	100	100	100	100	100	100	100	100	100	100	100	100	100	100	100	100	100	100
SATW20_06070	652780	653203	50S ribosomal protein L11	rplK	100	100	100	100	100	100	100	100	100	100	100	100	100	100	100	100	100	100	100	100	100	100	100	100	100	100	100	100	100	100	100	100	100	100	100	100	100	100	100	100	100	100	100	100	100
SATW20_06080	653410	654103	50S ribosomal protein L1	rplA	100	100	100	100	100	100	100	100	100	100	100	100	100	100	100	100	100	100	100	100	100	100	100	100	100	100	100	100	100	100	100	100	100	100	100	100	100	100	100	100	100	100	100	100	100
SATW20_06090	654374	654875	50S ribosomal protein L10	rplJ	100	100	100	100	100	100	100	100	100	100	100	100	100	100	100	100	100	100	100	100	100	100	100	100	100	100	100	100	100	100	100	100	100	100	100	100	100	100	100	100	100	100	100	100	100
SATW20_06100	654917	655286	50S ribosomal protein L7/L12	rplL	100	100	100	100	100	100	100	100	100	100	100	100	100	100	100	100	100	100	100	100	100	100	100	100	100	100	100	100	100	100	100	100	100	100	100	100	100	100	100	100	100	100	100	100	100
SATW20_06110	655460	656069	putative methyltransferase	-	100	100	100	100	100	100	100	100	100	100	100	100	100	100	100	100	100	100	100	100	100	100	100	100	100	100	100	100	100	100	100	100	100	100	100	100	100	100	100	100	100	100	100	100	100
SATW20_06120	656283	659835	DNA-directed RNA polymerase beta chain protein	rpoB	100	100	100	100	100	100	100	100	100	100	100	100	100	100	100	100	100	100	100	100	100	100	100	100	100	100	100	100	100	100	100	100	100	100	100	100	100	100	100	100	100	100	100	100	100
SATW20_06130	659971	663595	DNA-directed RNA polymerase beta' chain protein	rpoC	100	100	100	100	100	100	100	100	100	100	100	100	100	100	100	100	100	100	100	100	100	100	100	100	100	100	100	100	100	100	100	100	100	100	100	100	100	100	100	100	100	100	100	100	100
SATW20_06140	663731	663986	putative ribosomal protein	-	100	100	100	100	100	100	100	100	100	100	100	100	100	100	100	100	100	100	100	100	100	100	100	100	100	100	100	100	100	100	100	100	100	100	100	100	100	100	100	100	100	100	100	100	100
SATW20_06150	664083	664497	30S ribosomal protein S12	rpsL	100	100	100	100	100	100	100	100	100	100	100	100	100	100	100	100	100	100	100	100	100	100	100	100	100	100	100	100	100	100	100	100	100	100	100	100	100	100	100	100	100	100	100	100	100
SATW20_06160	664562	665033	30S ribosomal protein S7	rpsG	100	100	100	100	100	100	100	100	100	100	100	100	100	100	100	100	100	100	100	100	100	100	100	100	100	100	100	100	100	100	100	100	100	100	100	100	100	100	100	100	100	100	100	100	100
SATW20_06170	665155	667237	translation elongation factor G	fus	100	100	100	100	100	100	100	100	100	100	100	100	100	100	100	100	100	100	100	100	100	100	100	100	100	100	100	100	100	100	100	100	100	100	100	100	100	100	100	100	100	100	100	100	100
SATW20_06180	667453	668638	translation elongation factor Tu	tuf	100	100	100	100	100	100	100	100	100	100	100	100	100	100	100	100	100	100	100	100	100	100	100	100	100	100	99.83122363	100	100	100	98.90295359	100	100	100	100	100	100	100	100	100	100	100	100	100	100
SATW20_06190	668919	670095	putative peptidase	-	100	100	100	100	100	100	100	100	100	100	100	100	100	100	100	100	100	100	100	100	100	100	100	100	100	100	100	100	100	100	100	100	100	100	100	100	100	100	100	100	100	100	100	100	100
SATW20_06200	670265	671453	putative 2-amino-3-ketobutyrate coenzyme Aligase	kbl	100	100	100	100	100	100	100	100	100	100	100	100	100	100	100	100	100	100	100	100	100	100	100	100	100	100	100	100	100	100	100	100	100	100	100	100	100	100	100	100	100	100	100	100	100
SATW20_06210	671718	672597	ThiJ/PfpI family protein	-	100	100	100	100	100	100	100	100	100	100	100	100	100	100	100	100	100	100	100	100	100	100	100	100	100	100	100	100	100	100	100	100	100	100	100	100	100	100	100	100	100	100	100	100	100
SATW20_06220	672752	674393	putative L-ribulokinase	-	100	100	100	100	100	100	100	100	100	100	100	100	100	100	100	100	100	100	100	100	100	100	100	100	100	100	100	100	100	100	100	100	100	100	100	100	100	100	100	100	100	100	100	100	100
SATW20_06230	674606	675572	NAD dependent epimerase/dehydratase family protein	-	100	100	100	100	100	100	100	100	100	100	100	100	100	100	100	100	100	100	100	100	100	100	100	100	100	100	100	100	100	100	100	100	100	100	100	100	100	100	100	100	100	100	100	100	100
SATW20_06240	675906	676983	putative aminotransferase	-	100	100	100	100	100	100	100	100	100	100	100	100	100	100	100	100	100	100	100	100	100	100	100	100	100	100	100	100	100	100	100	99.53574745	100	100	100	100	100	100	100	100	100	100	100	100	100
SATW20_06250	677232	677916	haloacid dehalogenase-like hydrolase	-	100	100	100	100	100	100	100	100	100	100	100	100	100	100	100	100	100	100	100	100	100	100	100	100	100	100	100	100	100	100	100	100	100	100	100	100	100	100	100	100	100	100	100	100	100
SATW20_06260	678031	678694	putative deoxyadenosine kinase protein	-	100	100	100	100	100	100	100	100	100	100	100	100	100	100	100	100	100	100	100	100	100	100	100	100	100	100	100	100	100	100	100	100	100	100	100	100	100	100	100	100	100	100	100	100	100
SATW20_06270	678686	679304	putative deoxyadenosine kinase protein	-	100	100	100	100	100	100	100	100	100	100	100	100	100	100	100	100	100	100	100	100	100	100	100	100	100	100	100	100	100	100	100	100	100	100	100	100	100	100	100	100	100	100	100	100	100
SATW20_06280	679370	679841	putative deaminase	-	100	100	100	100	100	100	100	100	100	100	100	100	100	100	100	100	100	100	100	100	100	100	100	100	100	100	100	100	100	100	100	100	100	100	100	100	100	100	100	100	100	100	100	100	100
SATW20_06290	679987	680857	putative haloacid dehalogenase-like hydrolase	-	100	100	100	100	100	100	100	100	100	100	100	100	100	100	100	100	100	100	100	100	100	100	100	100	100	100	100	100	100	100	100	100	100	100	100	100	100	100	100	100	100	100	100	100	100
SATW20_06300	680877	681444	FMN-dependent NADPH-azoreductase	azo1	100	100	100	100	100	100	100	100	100	100	100	100	100	100	100	100	100	100	100	100	100	100	100	100	100	100	100	100	100	100	100	100	100	100	100	100	100	100	100	100	100	100	100	100	100
SATW20_06310	681874	684646	serine-aspartate repeat-containing protein C	sdrC	99.89177489	100	100	100	100	100	100	100	100	100	100	100	100	100	100	100	100	100	100	100	100	100	100	100	100	99.67532468	100	100	100	90.98124098	100	100	100	100	100	94.01154401	100	100	100	100	100	100	100	99.56709957	98.91774892
SATW20_06320	685012	689158	serine-aspartate repeat-containing protein D	sdrD	100	100	100	100	100	100	94.74191992	100	100	100	100	100	100	100	100	100	100	100	100	100	100	100	100	98.57694163	100	100	100	93.00530632	100	16.2566329	95.61022672	100	100	100	100	29.95658466	100	100	100	100	100	100	100	99.8552822	100
SATW20_06330	689551	692965	serine-aspartate repeat-containing protein E	sdrE	99.85354423	100	100	100	100	99.35559461	32.27885179	100	99.88283538	100	100	99.82425308	100	100	100	100	100	100	100	100	100	100	100	29.02753368	100	100	100	27.03573521	100	16.46162859	27.32864675	100	99.88283538	100	100	100	100	100	100	99.88283538	99.88283538	98.79906268	100	100	100
SATW20_06340	693083	694556	putative glycosyl transferase	-	100	100	100	100	100	100	100	100	100	100	100	100	100	100	100	100	100	100	100	100	100	100	100	100	100	100	100	100	100	100	100	100	100	100	100	100	100	100	100	100	100	100	100	100	100
SATW20_06350	694679	696170	putative glycosyl transferase	-	100	100	100	100	100	100	100	100	100	100	100	100	100	100	100	100	100	100	100	100	100	100	100	100	100	100	100	100	100	100	100	100	100	100	100	100	100	100	100	100	100	100	100	100	100
SATW20_06360	696451	697330	conserved hypothetical protein	-	100	100	100	100	100	100	100	100	100	100	100	100	100	100	100	100	100	100	100	100	100	100	100	100	100	100	100	100	100	100	100	100	100	100	100	100	100	100	100	100	100	100	100	100	100
SATW20_06370	697342	698008	conserved hypothetical protein	-	100	100	100	100	100	100	100	100	100	100	100	100	100	100	100	100	100	100	100	100	100	100	100	100	100	100	100	100	100	100	100	100	100	100	100	100	100	100	100	100	100	100	100	100	100
SATW20_06380	698021	698381	conserved hypothetical protein	-	100	100	100	100	100	100	100	100	100	100	100	100	100	100	100	100	100	100	100	100	100	100	100	100	100	100	100	100	100	100	100	100	100	100	100	100	100	100	100	100	100	100	100	100	100
SATW20_06390	698659	699418	putative glucosamine-6-phosphate isomerase	-	100	100	100	100	100	100	100	100	100	100	100	100	100	100	100	100	100	100	100	100	100	100	100	100	100	100	100	100	100	100	100	100	100	100	100	100	100	100	100	100	100	100	100	100	100
SATW20_06400	699494	700127	putative hexulose-6-phosphate synthase	-	100	100	100	100	100	100	100	100	100	100	100	100	100	100	100	100	100	100	100	100	100	100	100	100	100	100	100	100	100	100	100	100	100	100	100	100	100	100	100	100	100	100	100	100	100
SATW20_06410	700128	700677	putative 6-phospho-3-hexuloisomerase	-	100	100	100	100	100	100	100	100	100	100	100	100	100	100	100	100	100	100	100	100	100	100	100	100	100	100	100	100	100	100	100	100	100	100	100	100	100	100	100	100	100	100	100	100	100
SATW20_06420	700789	701437	putative haloacid dehalogenase-like hydrolase	-	100	100	100	100	100	100	100	100	100	100	100	100	100	100	100	100	100	100	100	100	100	100	100	100	100	100	100	100	100	100	100	100	100	100	100	100	100	100	100	100	100	100	100	100	100
SATW20_06430	701938	703339	putative proline/betaine transporter	proP	100	100	100	100	100	100	100	100	100	100	100	100	100	100	100	100	100	100	100	100	100	100	100	100	100	100	100	100	100	100	100	100	100	100	100	100	100	100	100	100	100	100	100	100	100
SATW20_06440	703882	705259	putative AMP-binding enzyme	-	100	100	100	100	100	100	100	100	100	100	100	100	100	100	100	100	100	100	100	100	100	100	100	100	100	100	100	100	100	100	100	100	100	100	100	100	100	100	100	100	100	100	100	100	100
SATW20_06450	705260	706400	putative ketoacyl-CoA thiolase	-	100	100	100	100	100	100	100	100	100	100	100	100	100	100	100	100	100	100	100	100	100	100	100	100	100	100	100	100	100	100	100	100	100	100	100	100	100	100	100	100	100	100	100	100	100
SATW20_06460	706374	706740	hypothetical protein	-	100	100	100	100	100	100	100	100	100	100	100	100	100	100	100	100	100	100	100	100	100	100	100	100	100	100	100	100	100	100	100	100	100	100	100	100	100	100	100	100	100	100	100	100	100
SATW20_06470	706742	707012	hypothetical protein	-	100	100	100	100	100	100	100	100	100	100	100	100	100	100	100	100	100	100	100	100	100	100	100	100	100	100	100	100	100	100	100	100	100	100	100	100	100	100	100	100	100	100	100	100	100
SATW20_06480	707212	707380	hypothetical protein	-	100	100	100	100	100	100	100	100	100	100	100	100	100	100	100	100	100	100	100	100	100	100	100	100	100	100	100	100	100	100	100	100	100	100	100	100	100	100	100	100	100	100	100	100	100
SATW20_06490	707886	708717	phosphomethylpyrimidine kinase	thiD	100	100	100	100	100	100	100	100	100	100	100	100	100	100	100	100	100	100	100	100	100	100	100	100	100	100	100	100	100	100	100	100	100	100	100	100	100	100	100	100	100	100	100	100	100
SATW20_06500	708900	709557	putative uracil-DNA glycosylase	ung	100	100	100	100	100	100	100	100	100	100	100	100	100	100	100	100	100	100	100	100	100	100	100	100	100	100	100	100	100	100	100	100	100	100	100	100	100	100	100	100	100	100	100	100	100
SATW20_06510	709557	709938	hypothetical protein	-	100	100	100	100	100	100	100	100	100	100	100	100	100	100	100	100	100	100	100	100	100	100	100	100	100	100	100	100	100	100	100	100	100	100	100	100	100	100	100	100	100	100	100	100	100
SATW20_06520	710070	710439	putative membrane protein	-	100	100	100	100	100	100	100	100	100	100	100	100	100	100	100	100	100	100	100	100	100	100	100	100	100	100	100	100	100	100	100	100	100	100	100	100	100	100	100	100	100	100	100	100	100
SATW20_06530	710559	712044	putative amino acid permease	-	100	100	100	100	100	100	100	100	100	100	100	100	100	100	100	100	100	100	100	100	100	100	100	100	100	100	100	100	100	100	100	100	100	100	100	100	100	100	100	100	100	100	100	100	100
SATW20_06540	712185	712638	putative membrane protein	-	100	100	100	100	100	100	100	100	100	100	100	100	100	100	100	100	100	100	100	100	100	100	100	100	100	100	100	100	100	100	100	100	100	100	100	100	100	100	100	100	100	100	100	100	100
SATW20_06550	712650	713415	putative membrane protein	-	100	100	100	100	100	100	100	100	100	100	100	100	100	100	100	100	100	100	100	100	100	100	100	100	100	100	100	100	100	100	100	100	100	100	100	100	100	100	100	100	100	100	100	100	100
SATW20_06560	713963	714716	conserved hypothetical protein	-	100	100	100	100	100	100	100	100	100	100	100	100	100	100	100	100	100	100	100	100	100	100	100	100	100	100	100	100	100	100	100	100	100	100	100	100	100	100	100	100	100	100	100	100	100
SATW20_06570	714883	715870	putative phosphate acetyltransferase	pta	100	100	100	100	100	100	100	100	100	100	100	100	100	100	100	100	100	100	100	100	100	100	100	100	100	100	100	100	100	100	100	100	100	100	100	100	100	100	100	100	100	100	100	100	100
SATW20_06580	715872	716709	lipoate-protein ligase A protein	-	100	100	100	100	100	100	100	100	100	100	100	100	100	100	100	100	100	100	100	100	100	100	100	100	100	100	100	100	100	100	100	100	100	100	100	100	100	100	100	100	100	100	100	100	100
SATW20_06590	717295	718216	mevalonate kinase	mvaK1	100	100	100	100	100	100	100	100	100	100	100	100	100	100	100	100	100	100	100	100	100	100	100	100	100	100	100	100	100	100	100	100	99.78284473	100	100	100	100	100	100	100	100	100	100	100	100
SATW20_06600	718220	719204	mevalonate diphosphate decarboxylase	mvaD	100	100	100	100	100	100	100	100	100	100	100	100	100	100	100	100	100	100	100	100	100	100	100	100	100	100	100	100	100	100	99.69512195	100	100	100	100	100	100	100	100	100	100	100	100	100	100
SATW20_06610	719216	720293	phosphomevalonate kinase	mvaK2	100	100	100	100	100	100	100	100	100	100	100	100	100	100	100	100	100	100	100	100	100	100	100	100	100	100	100	100	100	100	100	100	100	100	100	100	100	100	100	100	100	100	100	100	100
SATW20_06620	720469	720811	hypothetical protein	-	100	100	100	100	100	100	100	100	100	100	100	100	100	100	100	100	100	100	100	100	100	100	100	100	100	100	100	100	100	100	100	100	100	100	100	100	100	100	100	100	100	100	100	100	100
SATW20_06630	720862	722185	pyridine nucleotide-disulphide oxidoreductaseprotein	-	100	100	100	100	100	100	100	100	100	100	100	100	100	100	100	100	100	100	100	100	100	100	100	100	100	100	100	100	100	100	99.31972789	100	100	100	100	100	100	100	100	100	100	100	100	100	100
SATW20_06640	722171	722612	putative DNA-binding protein	-	100	100	100	100	100	100	100	100	100	100	100	100	100	100	100	100	100	100	100	100	100	100	100	100	100	100	100	100	100	100	100	100	100	100	100	100	100	100	100	100	100	100	100	100	100
SATW20_06650	723236	724646	putative membrane protein	-	100	100	100	100	100	100	100	100	100	100	100	100	100	100	100	100	100	100	100	100	100	100	100	100	100	100	100	100	100	100	100	100	100	100	100	100	100	100	100	100	100	100	100	100	100
SATW20_06660	724649	725276	putative membrane protein	-	100	100	100	100	100	100	100	100	100	100	100	100	100	100	100	100	100	100	100	100	100	100	100	100	100	100	100	100	100	100	100	100	100	100	100	100	100	100	100	100	100	100	100	99.5215311	100
SATW20_06670	725401	726043	putative membrane protein	-	100	100	100	100	100	100	100	100	100	100	100	100	100	100	100	100	100	100	100	100	100	100	100	100	100	100	100	100	100	100	100	100	100	100	100	100	100	100	100	100	100	100	100	100	100
SATW20_06680	726130	726748	putative membrane protein	-	100	100	100	100	100	100	70.22653722	70.22653722	100	70.22653722	100	100	70.22653722	70.22653722	70.22653722	70.22653722	100	70.22653722	70.22653722	70.22653722	69.57928803	70.22653722	100	100	100	100	100	69.90291262	70.22653722	100	100	100	100	100	70.38834951	100	100	100	100	100	100	100	70.22653722	100	100
SATW20_06690	726822	727452	putative membrane protein	-	100	100	100	100	100	100	0	0	100	0	100	100	0	0	0	5.873015873	100	0	0	0	5.873015873	0	100	100	100	100	100	0	5.714285714	100	100	100	100	100	0	100	100	100	100	100	100	100	0	100	100
SATW20_06700	727647	728268	putative membrane protein	-	51.69082126	100	100	100	60.86956522	100	38.96940419	38.3252818	47.66505636	32.68921095	100	48.63123994	31.72302738	38.3252818	34.94363929	39.13043478	100	39.45249597	38.16425121	37.84219002	33.33333333	48.14814815	100	100	100	100	100	24.95974235	37.52012882	68.59903382	99.19484702	100	41.86795491	100	38.16425121	100	100	100	100	47.02093398	47.02093398	100	32.36714976	100	100
SATW20_06710	728398	729040	putative membrane protein	-	0	100	100	100	0	100	0	0	0	0	100	0	0	5.607476636	0	0	100	0	0	0	0	0	100	100	100	100	100	0	0	5.763239875	100	100	5.763239875	100	0	100	100	100	100	0	0	100	5.763239875	99.37694704	100
SATW20_06720	729086	729716	putative membrane protein (pseudogene)	-	0	100	100	100	0	100	5.714285714	0	0	0	100	0	0	0	0	0	100	0	0	0	0	5.873015873	100	100	100	100	100	0	0	0	100	100	5.873015873	100	0	100	100	100	100	5.873015873	0	100	0	100	100
SATW20_06730	730168	730798	putative membrane protein	-	0	100	100	100	0	100	0	0	1.587301587	0	100	0	0	0	0	0	100	0	0	0	0	0	100	100	100	100	100	0	0	0	100	100	0	100	0	100	100	100	100	0	0	100	5.873015873	100	100
SATW20_06740	730921	731563	putative membrane protein	-	0	100	100	100	0	100	30.8411215	30.8411215	0	30.8411215	100	0	30.8411215	36.60436137	30.8411215	36.60436137	100	30.8411215	30.8411215	30.8411215	30.8411215	40.18691589	100	100	100	100	100	30.8411215	29.43925234	5.763239875	100	100	0	100	30.8411215	100	100	100	100	0	0	100	30.8411215	100	100
SATW20_06750	731671	732235	putative membrane protein	-	13.12056738	100	100	100	0	100	100	100	0	100	100	0	100	100	100	100	100	100	100	100	100	100	100	100	100	100	100	100	100	0	100	100	0	100	100	100	100	100	100	0	0	100	100	100	100
SATW20_06760	732469	733096	putative membrane protein	-	93.77990431	100	100	100	84.37001595	100	100	100	93.77990431	100	100	93.77990431	100	100	100	100	100	100	100	100	100	100	100	100	100	100	100	100	100	83.57256778	99.20255183	100	93.77990431	100	100	100	100	100	100	93.93939394	93.77990431	100	100	100	100
SATW20_06770	733365	734304	aldo/keto reductase family protein	-	100	100	100	100	100	100	100	100	100	100	100	100	100	100	100	100	100	100	100	100	100	100	100	100	100	100	100	100	100	100	100	100	100	100	100	100	100	100	100	100	100	100	100	100	100
SATW20_06780	734514	735051	conserved hypothetical protein	-	100	100	100	100	100	100	100	100	100	100	100	100	100	100	100	100	100	100	100	100	100	100	100	100	100	100	100	100	100	100	100	100	100	100	100	100	100	100	100	100	100	100	100	100	100
SATW20_06790	735219	735696	putative acetyltransferase	-	100	100	100	100	100	100	100	100	100	100	100	100	100	100	100	100	100	100	100	100	100	100	100	100	100	100	100	100	100	100	100	100	100	100	100	100	100	100	100	100	100	100	100	100	100
SATW20_06800	735735	737031	putative phosphohydrolase	-	100	100	100	100	100	100	100	100	100	100	100	100	100	100	100	100	100	100	100	100	100	100	100	100	100	100	100	100	100	100	100	100	100	100	100	100	100	100	100	100	100	100	100	100	100
SATW20_06810	737073	737580	conserved hypothetical protein	-	100	100	100	100	100	100	100	100	100	100	100	100	100	100	100	100	100	100	100	100	100	100	100	100	100	100	100	100	100	100	100	100	100	100	100	100	100	100	100	100	100	100	100	100	100
SATW20_06820	738078	739089	alcohol dehydrogenase	adhA	100	100	100	100	100	100	100	100	100	100	100	100	100	100	100	100	100	100	100	100	100	100	100	100	100	100	100	100	100	100	100	100	100	100	100	100	100	100	100	100	100	100	100	100	100
SATW20_06830	739363	739780	conserved hypothetical protein	-	100	100	100	100	100	100	100	100	100	100	100	100	100	100	100	100	100	100	100	100	100	100	100	100	100	100	100	100	100	100	100	100	100	100	100	100	100	100	100	100	100	100	100	100	100
SATW20_06840	739776	741438	putative arginyl-tRNA synthetase	argS	100	100	100	100	100	100	100	100	100	100	100	100	100	100	100	100	100	100	100	100	100	100	100	100	100	100	100	100	100	100	100	100	100	100	100	100	100	100	100	100	100	100	100	100	100
SATW20_06850	741826	742462	putative DNA repair protein	-	100	100	100	100	100	100	100	100	100	100	100	100	100	100	100	100	100	100	100	100	100	100	100	100	100	100	100	100	100	100	100	100	100	100	100	100	100	100	100	100	100	100	100	100	100
SATW20_06860	742840	743728	putative transport system lipoprotein	-	100	100	100	100	100	100	100	100	100	100	100	100	100	100	100	100	100	100	100	100	100	100	100	100	100	100	100	100	100	100	100	100	100	100	100	100	100	100	100	100	100	100	100	100	100
SATW20_06870	743839	744826	FecCD transport family protein	-	100	100	100	100	100	100	100	100	100	100	100	100	100	100	100	100	100	100	100	100	100	100	100	100	100	100	100	100	100	100	100	100	100	100	100	100	100	100	100	100	100	100	100	100	100
SATW20_06880	744880	745600	haloacid dehalogenase-like hydrolase	-	100	100	100	100	100	100	100	100	100	100	100	100	100	100	100	100	100	100	100	100	100	100	100	100	100	100	100	100	100	100	100	100	100	100	100	100	100	100	100	100	100	100	100	100	100
SATW20_06890	745583	746384	putative hydrolase	-	100	100	100	100	100	100	100	100	100	100	100	100	100	100	100	100	100	100	100	100	100	100	100	100	100	100	100	100	100	100	100	100	100	100	100	100	100	100	100	100	100	100	100	100	100
SATW20_06900	746519	747026	putative exported protein	-	100	100	100	100	100	100	100	100	100	100	100	100	100	100	100	100	100	100	100	100	100	100	100	100	100	100	100	100	100	100	100	100	100	100	100	100	100	100	100	100	100	100	100	100	100
SATW20_06910	747187	747904	putative membrane protein	-	100	100	100	100	100	100	100	100	100	100	100	100	100	100	100	100	100	100	100	100	100	100	100	100	100	100	100	100	100	100	100	100	100	100	100	100	100	100	100	100	100	100	100	100	100
SATW20_06920	748072	748861	putative esterase	-	100	100	100	100	100	100	100	100	100	100	100	100	100	100	100	100	100	100	100	100	100	100	100	100	100	100	100	100	100	100	100	100	100	100	100	100	100	100	100	100	100	100	100	100	100
SATW20_06930	749111	749486	staphylococcal accessory regulator A	sarA	100	100	100	100	100	100	100	100	100	100	100	100	100	100	100	100	100	100	100	100	100	100	100	100	100	100	100	100	100	100	100	100	100	100	100	100	100	100	100	100	100	100	100	100	100
SATW20_06940	750433	751327	putative membrane protein	-	100	100	100	100	100	100	100	100	100	100	100	100	100	100	100	100	100	100	100	100	100	100	100	100	100	100	100	100	100	100	100	100	100	100	100	100	100	100	100	100	100	100	100	100	100
SATW20_06950	751557	751782	hypothetical protein	-	100	100	100	100	100	100	100	100	100	100	100	100	100	100	100	100	100	100	100	100	100	100	100	100	100	100	100	100	100	100	100	100	100	100	100	100	100	100	100	100	100	100	100	100	100
SATW20_06960	751798	752002	hypothetical protein	-	100	100	100	100	100	100	100	100	100	100	100	100	100	100	100	100	100	100	100	100	100	100	100	100	100	100	100	100	100	100	100	100	100	100	100	100	100	100	100	100	100	100	100	100	100
SATW20_06970	752160	752721	phage integrase family protein	-	100	100	100	100	100	100	100	100	100	100	100	100	100	100	100	100	100	100	100	100	100	100	100	100	100	100	100	100	100	100	100	100	100	100	100	100	100	100	100	100	100	100	100	100	100
SATW20_06980	752739	755142	putative NADH-Ubiquinone/plastoquinone (complexI) oxidoreductase protein	-	100	100	100	100	100	100	100	100	100	100	100	100	100	100	100	100	100	100	100	100	100	100	100	100	100	100	100	100	100	100	99.66708281	100	100	100	100	100	100	100	100	100	100	100	100	100	100
SATW20_06990	755128	755554	putative membrane protein	-	100	100	100	100	100	100	100	100	100	100	100	100	100	100	100	100	100	100	100	100	100	100	100	100	100	100	100	100	100	100	100	100	100	100	100	100	100	100	100	100	100	100	100	100	100
SATW20_07000	755550	755895	putative membrane protein	-	100	100	100	100	100	100	100	100	100	100	100	100	100	100	100	100	100	100	100	100	100	100	100	100	100	100	100	100	100	100	100	100	100	100	100	100	100	100	100	100	100	100	100	100	100
SATW20_07010	755884	757381	putative NADH-Ubiquinone/plastoquinone (complexI) oxidoreductase protein	-	100	100	100	100	100	100	100	100	100	100	100	100	100	100	100	100	100	100	100	100	100	100	100	100	100	100	100	100	100	100	100	100	100	100	100	100	100	100	100	100	100	100	100	100	100
SATW20_07020	757381	757864	putative membrane protein	-	100	100	100	100	100	100	100	100	100	100	100	100	100	100	100	100	100	100	100	100	100	100	100	100	100	100	100	100	100	100	100	100	100	100	100	100	100	100	100	100	100	100	100	100	100
SATW20_07030	757860	758163	putative membrane protein	-	100	100	100	100	100	100	100	100	100	100	100	100	100	100	100	100	100	100	100	100	100	100	100	100	100	100	100	100	100	100	100	100	100	100	100	100	100	100	100	100	100	100	100	100	100
SATW20_07040	758137	758575	Na+/H+ antiporter subunit	-	100	100	100	100	100	100	100	100	100	100	100	100	100	100	100	100	100	100	100	100	100	100	100	100	100	100	100	100	100	100	100	100	100	100	100	100	100	100	100	100	100	100	100	100	100
SATW20_07050	758914	760957	sodium/hydrogen exchanger family protein	-	100	100	100	100	100	100	100	100	100	100	100	100	100	100	100	100	100	100	100	100	100	100	100	100	100	100	99.90210475	100	100	100	100	100	100	100	100	100	100	100	100	100	100	100	100	100	100
SATW20_07060	761850	762780	ABC transporter extracellular binding protein	mntC	100	100	100	100	100	100	100	100	100	100	100	100	100	100	100	100	100	100	100	100	100	100	100	100	100	100	100	100	100	100	100	100	100	100	100	100	100	100	100	100	100	100	100	100	100
SATW20_07070	762776	763613	ABC transporter permease protein	mntB	100	100	100	100	100	100	100	100	100	100	100	100	100	100	100	100	100	100	100	100	100	100	100	100	100	100	100	100	100	100	100	100	100	100	100	100	100	100	100	100	100	100	100	100	100
SATW20_07080	763606	764350	ABC transporter ATP-binding protein	mntA	100	100	100	100	100	100	100	100	100	100	100	100	100	100	100	100	100	100	100	100	100	100	100	100	100	100	100	100	100	100	99.59677419	100	100	100	100	100	100	100	100	100	100	100	100	100	100
SATW20_07090	764471	765116	putative metalloregulator	sirR	100	100	100	100	100	100	100	100	100	100	100	100	100	100	100	100	100	100	100	100	100	100	100	100	100	100	100	100	100	100	100	100	100	100	100	100	100	100	100	100	100	100	100	100	100
SATW20_07100	765195	765948	putative membrane protein	-	100	100	100	100	100	100	100	100	100	100	100	100	100	100	100	100	100	100	100	100	100	100	100	100	100	100	100	100	100	100	100	100	100	100	100	100	100	100	100	100	100	100	100	100	100
SATW20_07110	766183	766948	teichoic acid biosynthesis protein	tagA	100	100	100	100	100	100	100	100	100	100	100	100	100	100	100	100	100	100	100	100	100	100	100	100	100	100	100	100	100	100	100	100	100	100	100	100	100	100	100	100	100	100	100	100	100
SATW20_07120	767008	767803	teichoic acid ABC transporter ATP-bindingprotein	tagH	100	100	100	100	100	100	100	100	100	100	100	100	100	100	100	100	100	100	100	100	100	100	100	100	100	100	100	100	100	100	100	100	100	100	100	100	100	100	100	100	100	100	100	100	100
SATW20_07130	768149	768962	teichoic acid ABC transporter permease protein	tagG	100	100	100	100	100	100	100	100	100	100	100	100	100	100	100	100	100	100	100	100	100	100	100	100	100	100	100	100	100	100	100	100	100	100	100	100	100	100	100	100	100	100	100	100	100
SATW20_07140	769114	770164	teichoic acid biosynthesis protein	tagB	100	100	100	100	100	100	100	100	100	100	100	100	100	100	100	100	100	100	100	100	100	100	100	100	100	100	100	100	100	100	100	100	100	100	100	100	100	100	100	100	100	100	100	100	100
SATW20_07150	770160	771222	putative glycosyl transferase	-	100	100	100	100	100	100	100	100	100	100	100	100	100	100	100	100	100	100	100	100	100	100	100	100	100	100	100	100	100	100	100	100	100	100	100	100	100	100	100	100	100	100	100	100	100
SATW20_07160	771284	771683	glycerol-3-phosphate cytidylyltransferase	tagD	100	100	100	100	100	100	100	100	100	100	100	100	100	100	100	100	100	100	100	100	100	100	100	100	100	100	100	100	100	100	100	100	100	100	100	100	100	100	100	100	100	100	100	100	100
SATW20_07170	771799	773095	penicillin-binding protein 4	pbp4	100	100	100	100	100	100	100	100	100	100	100	100	100	100	100	100	100	100	100	100	100	100	100	100	100	100	100	100	100	100	100	100	100	100	100	100	100	100	100	100	100	100	100	100	100
SATW20_07180	773515	775243	ABC transporter ATP-binding protein	abcA	100	100	100	100	100	100	100	100	100	100	100	100	100	100	100	100	100	100	100	100	100	100	100	100	100	100	100	99.94212963	100	100	100	100	100	100	100	100	100	100	100	100	100	100	100	100	100
SATW20_07190	775313	775394	hypothetical protein	-	100	100	100	100	100	100	100	100	100	100	100	100	100	100	100	100	100	100	100	100	100	100	100	100	100	100	100	100	100	100	100	100	100	100	100	100	100	100	100	100	100	100	100	100	100
SATW20_07200	775601	776831	putative Na+ dependent nucleoside transporter	-	100	100	100	100	100	100	100	100	100	100	100	100	100	100	100	100	100	100	100	100	100	100	100	100	100	100	100	100	100	100	100	100	100	100	100	100	100	100	100	100	100	100	100	100	100
SATW20_07210	777355	778189	putative membrane protein	-	100	100	100	100	100	100	100	100	100	100	100	100	100	100	100	100	100	100	100	100	100	100	100	100	100	100	100	100	100	100	100	100	100	100	100	100	100	100	100	100	100	100	100	100	100
SATW20_07220	778470	779268	ferrichrome transport ATP-binding protein	fhuC	100	100	100	100	100	100	100	100	100	100	100	100	100	100	100	100	100	100	100	100	100	100	100	100	100	100	100	100	100	100	100	100	100	100	100	100	100	100	100	100	100	100	100	100	100
SATW20_07230	779303	780308	ferrichrome transport permease	fhuB	100	100	100	100	100	100	100	100	100	100	100	100	100	100	100	100	100	100	100	100	100	100	100	100	100	100	100	100	100	100	100	100	100	100	100	100	100	100	100	100	100	100	100	100	100
SATW20_07240	780304	781321	ferrichrome transport permease	fhuD	100	100	100	100	100	100	100	100	100	100	100	100	100	100	100	100	100	100	100	100	100	100	100	100	100	100	100	100	100	100	100	100	100	100	100	100	100	100	100	100	100	100	100	100	100
SATW20_07250	781554	782523	putative dihydroxyacetone kinase	-	100	100	100	100	100	100	100	100	100	100	100	100	100	100	100	100	100	100	100	100	100	100	100	100	100	100	100	100	100	100	100	100	100	100	100	100	100	100	100	100	100	100	100	100	100
SATW20_07260	782564	783149	putative dihydroxyacetone kinase	-	100	100	100	100	100	100	100	100	100	100	100	100	100	100	100	100	100	100	100	100	100	100	100	100	100	100	100	100	100	100	100	100	100	100	100	100	100	100	100	100	100	100	100	100	100
SATW20_07270	783141	783504	putative PTS transport system IIA component	-	100	100	100	100	100	100	100	100	100	100	100	100	100	100	100	100	100	100	100	100	100	100	100	100	100	100	100	100	100	100	100	100	100	100	100	100	100	100	100	100	100	100	100	100	100
SATW20_07280	783619	784117	hypothetical protein	-	100	100	100	100	100	100	100	100	100	100	100	100	100	100	100	100	100	100	100	100	100	100	100	100	100	100	100	100	100	100	100	100	100	100	100	100	100	100	100	100	100	100	100	100	100
SATW20_07290	784572	785640	putative membrane protein	-	100	100	100	100	100	100	100	100	100	100	100	100	100	100	100	100	100	100	100	100	100	100	100	100	100	100	100	100	100	100	100	100	100	100	100	100	100	100	100	100	100	100	100	100	100
SATW20_07300	785790	786834	putative esterase	-	100	100	100	100	100	100	100	100	100	100	100	100	100	100	100	100	100	100	100	100	100	100	100	100	100	100	100	100	100	100	100	100	100	100	100	100	100	100	100	100	100	100	100	100	100
SATW20_07310	787162	787591	hypothetical protein	-	100	100	100	100	100	100	100	100	100	100	100	100	100	100	100	100	100	100	100	100	100	100	100	100	100	100	100	100	100	100	100	100	100	100	100	100	100	100	100	100	100	100	100	100	100
SATW20_07320	787799	788306	putative acetyltransferase	-	100	100	100	100	100	100	100	100	100	100	100	100	100	100	100	100	100	100	100	100	100	100	100	100	100	100	100	100	100	100	100	100	100	100	100	100	100	100	100	100	100	100	100	100	100
SATW20_07330	788418	789342	hypothetical protein	-	100	100	100	100	100	100	100	100	100	100	100	100	100	100	100	100	100	100	100	100	100	100	100	100	100	100	100	100	100	100	100	100	100	100	100	100	100	100	100	100	100	100	100	100	100
SATW20_07340	789357	790032	response regulator protein GraR	graR	100	100	100	100	100	100	100	100	100	100	100	100	100	100	100	100	100	100	100	100	100	100	100	100	100	100	100	100	100	100	100	100	100	100	100	100	100	100	100	100	100	100	100	100	100
SATW20_07350	790024	791065	sensor histidine kinase GraS	graS	100	100	100	100	100	100	100	100	100	100	100	100	100	100	100	100	100	100	100	100	100	100	100	100	100	100	100	100	100	100	100	100	100	100	100	100	100	100	100	100	100	100	100	100	100
SATW20_07360	791208	791970	putative ABC transporter protein	vraF	100	100	100	100	100	100	100	100	100	100	100	100	100	100	100	100	100	100	100	100	100	100	100	100	100	100	100	100	100	100	100	100	100	100	100	100	100	100	100	100	100	100	100	100	100
SATW20_07370	792049	793849	putative ABC transporter permease	vraG	100	100	100	100	100	100	100	100	100	100	100	100	100	100	100	100	100	100	100	100	100	100	100	100	100	100	100	100	100	100	100	100	100	100	100	100	100	100	100	100	100	100	100	100	100
SATW20_07380	794573	795191	conserved hypothetical protein	-	100	100	100	100	100	100	100	100	100	100	100	100	100	100	100	100	100	100	100	100	100	100	100	100	100	100	100	100	100	100	100	100	100	100	100	100	100	100	100	100	100	100	100	100	100
SATW20_07390	795206	796214	putative phosphate transport protein	-	100	100	100	100	100	100	100	100	100	100	100	100	100	100	100	100	100	100	100	100	100	100	100	100	100	100	100	100	100	100	100	100	100	100	100	100	100	100	100	100	100	100	100	100	100
SATW20_07400	796801	797599	putative exported protein	-	100	100	100	100	100	100	100	100	100	100	100	100	100	100	100	100	100	100	100	100	100	100	100	100	100	100	100	100	100	100	100	100	100	100	100	100	100	100	100	100	100	100	100	100	100
SATW20_07410	797959	798604	putative membrane protein	-	100	100	100	100	100	100	100	100	100	100	100	100	100	100	100	100	100	100	100	100	100	100	100	100	100	100	100	100	100	100	100	100	100	100	100	100	100	100	100	100	100	100	100	100	100
SATW20_07420	799300	801451	AraC family regulatory protein	-	100	100	100	100	100	100	100	100	100	100	100	100	100	100	100	100	100	100	100	100	100	100	100	100	100	100	100	100	100	100	100	100	100	100	100	100	100	100	100	100	100	100	100	100	100
SATW20_07430	801596	801956	HTH-type transcriptional regulator SarX	sarX	100	100	100	100	100	100	100	100	100	100	100	100	100	100	100	100	100	100	100	100	100	100	100	100	100	100	100	100	100	100	100	100	100	100	100	100	100	100	100	100	100	100	100	100	100
SATW20_07440	802145	802862	conserved hypothetical protein	-	100	100	100	100	100	100	100	100	100	100	100	100	100	100	100	100	100	100	100	100	100	100	100	100	100	100	100	100	100	100	100	100	100	100	100	100	100	100	100	100	100	100	100	100	100
SATW20_07450	802861	803335	conserved hypothetical protein	-	100	100	100	100	100	100	100	100	100	100	100	100	100	100	100	100	100	100	100	100	100	100	100	100	100	100	100	100	100	100	100	100	100	100	100	100	100	100	100	100	100	100	100	100	100
SATW20_07460	803687	804332	hypothetical protein	-	100	100	100	100	100	100	100	100	100	100	100	100	100	100	100	100	100	100	100	100	100	100	100	100	100	100	100	100	100	100	100	100	100	100	100	100	100	100	100	100	100	100	100	100	100
SATW20_07470	804447	805314	LysR family regulatory protein	-	100	100	100	100	100	100	100	100	100	100	100	100	100	100	100	100	100	100	100	100	100	100	100	100	100	100	100	100	100	100	100	100	100	100	100	100	100	100	100	100	100	100	100	100	100
SATW20_07480	805583	806804	putative sugar efflux transporter	-	100	100	100	100	100	100	100	100	100	100	100	100	100	100	100	100	100	100	100	100	100	100	100	100	100	100	100	100	100	100	100	100	100	100	100	100	100	100	100	100	100	100	100	100	100
SATW20_07490	806800	807289	putative membrane protein	-	100	100	100	100	100	100	100	100	100	100	100	100	100	100	100	100	100	100	100	100	100	100	100	100	100	100	100	100	100	100	100	100	100	100	100	100	100	100	100	100	100	100	100	100	100
SATW20_07500	807387	808077	putative membrane protein	-	100	100	100	100	100	100	100	100	100	100	100	100	100	100	100	100	100	100	100	100	100	100	100	100	100	100	100	100	100	100	100	100	100	100	100	100	100	100	100	100	100	100	100	100	100
SATW20_07510	808203	808647	acetyltransferase (GNAT) family protein	-	100	100	100	100	100	100	100	100	100	100	100	100	100	100	100	100	100	100	100	100	100	100	100	100	100	100	100	100	100	100	100	100	100	100	100	100	100	100	100	100	100	100	100	100	100
SATW20_07520	808713	809109	putative lipoprotein	-	100	100	100	100	100	100	100	100	100	100	100	100	100	100	100	100	100	100	100	100	100	100	100	100	100	100	100	100	100	100	100	100	100	100	100	100	100	100	100	100	100	100	100	100	100
SATW20_07530	809246	809546	hypothetical protein	-	100	100	100	100	100	100	100	100	100	100	100	100	100	100	100	100	100	100	100	100	100	100	100	100	100	100	100	100	100	100	100	100	100	100	100	100	100	100	100	100	100	100	100	100	100
SATW20_07540	809625	810168	putative acetyltransferase	-	100	100	100	100	100	100	100	100	100	100	100	100	100	100	100	100	100	100	100	100	100	100	100	100	100	100	100	100	100	100	100	100	100	100	100	100	100	100	100	100	100	100	100	100	100
SATW20_07550	810263	810830	conserved hypothetical protein	-	100	100	100	100	100	100	100	100	100	100	100	100	100	100	100	100	100	100	100	100	100	100	100	100	100	100	100	100	100	100	100	100	100	100	100	100	100	100	100	100	100	100	100	100	100
SATW20_07560	810831	811290	conserved hypothetical protein	-	100	100	100	100	100	100	100	100	100	100	100	100	100	100	100	100	100	100	100	100	100	100	100	100	100	100	100	100	100	100	100	100	100	100	100	100	100	100	100	100	100	100	100	100	100
SATW20_07570	811292	811976	putative exported protein	-	100	100	100	100	100	100	100	100	100	100	100	100	100	100	100	100	100	100	100	100	100	100	100	100	100	100	100	100	100	100	100	100	100	100	100	100	100	100	100	100	100	100	100	100	100
SATW20_07580	812147	813023	putative undecaprenol kinase	bacA	100	100	100	100	100	100	100	100	100	100	100	100	100	100	100	100	100	100	100	100	100	100	100	100	100	100	100	100	100	100	100	100	100	100	100	100	100	100	100	100	100	100	100	100	100
SATW20_07590	813241	814873	ABC transporter ATP-binding protein	-	100	100	100	100	100	100	100	100	100	100	100	100	100	100	100	100	100	100	100	100	100	100	100	100	100	100	100	100	100	100	100	100	100	100	100	100	100	100	100	100	100	100	100	100	100
SATW20_07600	814869	816543	ABC transporter ATP-binding protein	-	100	100	100	100	100	100	100	100	100	100	100	100	100	100	100	100	100	100	100	100	100	100	100	100	100	100	100	100	100	100	100	100	100	100	100	100	100	100	100	100	100	100	100	100	100
SATW20_07610	816669	817113	HTH-type transcriptional regulator mgrA	mgrA	100	100	100	100	100	100	100	100	100	100	100	100	100	100	100	100	100	100	100	100	100	100	100	100	100	100	100	100	100	100	100	100	100	100	100	100	100	100	100	100	100	100	100	100	100
SATW20_07620	817339	818266	putative cobalamin synthesis protein	-	100	100	100	100	100	100	100	100	100	100	100	100	100	100	100	100	100	100	100	100	100	100	100	100	100	100	100	100	100	100	100	100	100	100	100	100	100	100	100	100	100	100	100	100	100
SATW20_07630	818368	819277	aldo/keto reductase family protein	-	100	100	100	100	100	100	100	100	100	100	100	100	100	100	100	100	100	100	100	100	100	100	100	100	100	100	100	100	100	100	100	100	100	100	100	100	100	100	100	100	100	100	100	100	100
SATW20_07640	819311	819599	putative membrane protein	-	100	100	100	100	100	100	100	100	100	100	100	100	100	100	100	100	100	100	100	100	100	100	100	100	100	100	100	100	100	100	100	100	100	100	100	100	100	100	100	100	100	100	100	100	100
SATW20_07650	819881	821435	putative sodium:sulfate symporter protein	-	100	100	100	100	100	100	100	100	100	100	100	100	100	100	100	100	100	100	100	100	100	100	100	100	100	100	100	100	100	100	100	100	100	100	100	100	100	100	100	100	100	100	100	100	100
SATW20_07660	821520	822894	putative DNA photolyase	-	100	100	100	100	100	100	100	100	100	100	100	100	100	100	100	100	100	100	100	100	100	100	100	100	100	100	100	100	100	100	100	100	100	100	100	100	100	100	100	100	100	100	100	100	100
SATW20_07670	823048	823333	putative membrane protein	-	100	100	100	100	100	100	100	100	100	100	100	100	100	100	100	100	100	100	100	100	100	100	100	100	100	100	100	100	100	100	100	100	100	100	100	100	100	100	100	100	100	100	100	100	100
SATW20_07680	823329	823947	putative membrane protein	-	100	100	100	100	100	100	100	100	100	100	100	100	100	100	100	100	100	100	100	100	100	100	100	100	100	100	100	100	100	100	100	100	100	100	100	100	100	100	100	100	100	100	100	100	100
SATW20_07690	824132	824555	conserved hypothetical protein	-	100	100	100	100	100	100	100	100	100	100	100	100	100	100	100	100	100	100	100	100	100	100	100	100	100	100	100	100	100	100	100	100	100	100	100	100	100	100	100	100	100	100	100	100	100
SATW20_07700	824763	825930	fluoroquinolone resistance protein	norA	100	100	100	100	100	100	100	100	100	100	100	100	100	100	100	100	100	100	100	100	100	100	100	100	100	100	100	100	100	100	100	100	100	100	100	100	100	100	100	100	100	100	100	100	100
SATW20_07710	826210	826675	putative exported protein	-	100	100	100	100	100	100	100	100	100	100	100	100	100	100	100	100	100	100	100	100	100	100	100	100	100	100	100	99.35483871	100	100	100	100	100	100	100	100	100	100	100	100	100	100	100	100	100
SATW20_07720	826848	827331	conserved hypothetical protein	-	100	100	100	100	100	100	100	100	100	100	100	100	100	100	100	100	100	100	100	100	100	100	100	100	100	100	100	100	100	100	100	100	100	100	100	100	100	100	100	100	100	100	100	100	100
SATW20_07730	827583	828345	DeoR family regulatory protein	-	100	100	100	100	100	100	100	100	100	100	100	100	100	100	100	100	100	100	100	100	100	100	100	100	100	100	100	100	100	100	100	100	100	100	100	100	100	100	100	100	100	100	100	100	100
SATW20_07740	828341	829262	putative phosphofructokinase	-	100	100	100	100	100	100	100	100	100	100	100	100	100	100	100	100	100	100	100	100	100	100	100	100	100	100	100	100	100	100	100	100	100	100	100	100	100	100	100	100	100	100	100	100	100
SATW20_07750	829267	831226	PTS transport system fructose-specific IIABCcomponent	fruA	100	100	100	100	100	100	100	100	100	100	100	100	100	100	100	100	100	100	100	100	100	100	100	100	100	100	100	100	100	100	100	100	100	100	100	100	100	100	100	100	100	100	100	100	100
SATW20_07760	831533	832715	putative N-acetylglucosamine-6-phosphatedeacetylase	-	100	100	100	100	100	100	100	100	100	100	100	100	100	100	100	100	100	100	100	100	100	100	100	100	100	100	100	100	100	100	100	100	100	100	100	100	100	100	100	100	100	100	100	100	100
SATW20_07770	832959	834285	putative membrane protein	-	100	100	100	100	100	100	100	100	100	100	100	100	100	100	100	100	100	100	100	100	100	100	100	100	100	100	100	100	100	100	100	100	100	100	100	100	100	100	100	100	100	100	100	100	100
SATW20_07780	834506	835346	aldo/keto reductase family protein	-	100	100	100	100	100	100	100	100	100	100	100	100	100	100	100	100	100	100	100	100	100	100	100	100	100	100	100	100	100	100	100	100	100	100	100	100	100	100	100	100	100	100	100	100	100
SATW20_07790	835477	836461	putative glucosyl transferase	-	100	100	100	100	100	100	100	100	100	100	100	100	100	100	100	100	100	100	100	100	100	100	100	100	100	100	100	100	100	100	100	100	100	100	100	100	100	100	100	100	100	100	100	100	100
SATW20_07800	836532	837588	histidine kinase protein SaeS	saeS	100	100	100	100	100	100	100	100	100	100	100	100	100	100	100	100	100	100	100	100	100	100	100	100	100	100	100	100	100	100	100	100	100	100	100	100	100	100	100	100	100	100	100	100	100
SATW20_07810	837587	838274	response regulator SaeR	saeR	100	100	100	100	100	100	100	100	100	100	100	100	100	100	100	100	100	100	100	100	100	100	100	100	100	100	100	100	100	100	100	100	100	100	100	100	100	100	100	100	100	100	100	100	100
SATW20_07820	838248	838722	putative membrane protein	saeQ	100	100	100	100	100	100	100	100	100	100	100	100	100	100	100	100	100	100	100	100	100	100	100	100	100	100	100	100	100	100	100	100	100	100	100	100	100	100	100	100	100	100	100	100	100
SATW20_07830	839063	839504	putative lipoprotein	saeP	100	100	100	100	100	100	100	100	100	100	100	100	100	100	100	100	100	100	100	100	100	100	100	100	100	100	100	96.59863946	100	100	100	100	100	100	100	100	100	100	100	100	100	100	100	100	100
SATW20_07840	839783	840368	putative membrane protein	-	100	100	100	100	100	100	100	100	100	100	100	100	100	100	100	100	100	100	100	100	100	100	100	100	100	100	100	100	100	100	100	100	100	100	100	100	100	100	100	100	100	100	100	100	100
SATW20_07850	840466	841180	putative radical activating enzyme	-	100	100	100	100	100	100	100	100	100	100	100	100	100	100	100	100	100	100	100	100	100	100	100	100	100	100	100	100	100	100	100	100	100	100	100	100	100	100	100	100	100	100	100	100	100
SATW20_07860	841183	841603	putative 6-pyruvoyl tetrahydropterin synthase	-	100	100	100	100	100	100	100	100	100	100	100	100	100	100	100	100	100	100	100	100	100	100	100	100	100	100	100	100	100	100	100	100	100	100	100	100	100	100	100	100	100	100	100	100	100
SATW20_07870	841604	842273	conserved hypothetical protein	queC	100	100	100	100	100	100	100	100	100	100	100	100	100	100	100	100	100	100	100	100	100	100	100	100	100	100	100	100	100	100	100	100	100	100	100	100	100	100	100	100	100	100	100	100	100
SATW20_07880	842623	843217	glutamine amidotransferase class-I protein	-	100	100	100	100	100	100	100	100	100	100	100	100	100	100	100	100	100	100	100	100	100	100	100	100	100	100	100	100	100	100	100	100	100	100	100	100	100	100	100	100	100	100	100	100	100
SATW20_07890	843200	844352	para-aminobenzoate synthase component	-	100	100	100	100	100	100	100	100	100	100	100	100	100	100	100	100	100	100	100	100	100	100	100	100	100	100	100	99.47916667	100	100	100	100	100	100	100	100	100	100	100	100	100	100	100	100	100
SATW20_07900	844351	844960	putative para-aminobenzoate synthetasecomponent	-	100	100	100	100	100	100	100	100	100	100	100	100	100	100	100	100	100	100	100	100	100	100	100	100	100	100	100	100	100	100	100	100	100	100	100	100	100	100	100	100	100	100	100	100	100
SATW20_07910	845025	845232	putative membrane protein	-	100	100	100	100	100	100	100	100	100	100	100	100	100	100	100	100	100	100	100	100	100	100	100	100	100	100	100	100	100	100	100	100	100	100	100	100	100	100	100	100	100	100	100	100	100
SATW20_07920	845319	846030	putative allophanate hydrolase subunit 1	-	100	100	100	100	100	100	100	100	100	100	100	100	100	100	100	100	100	100	100	100	100	100	100	100	100	100	100	100	100	100	100	100	100	100	100	100	100	100	100	100	100	100	100	100	100
SATW20_07930	846013	847018	putative allophanate hydrolase subunit 2	-	100	100	100	100	100	100	100	100	100	100	100	100	100	100	100	100	100	100	100	100	100	100	100	100	100	100	100	100	100	100	100	100	100	100	100	100	100	100	100	100	100	100	100	100	100
SATW20_07940	847491	849432	putative sulfatase	-	100	100	100	100	100	100	100	100	100	100	100	100	100	100	100	100	100	100	100	100	100	100	100	100	100	100	100	100	100	100	100	100	100	100	100	100	100	100	100	100	100	100	100	100	100
SATW20_07950	849708	851586	ABC transporter ATP-binding protein	-	100	100	100	100	100	100	100	100	100	100	100	100	100	100	100	100	100	100	100	100	100	100	100	100	100	100	100	100	100	100	100	100	100	100	100	100	100	100	100	100	100	100	100	100	100
SATW20_07960	851597	853379	putative ATP-dependent DNA helicase	-	100	100	100	100	100	100	100	100	100	100	100	100	100	100	100	100	100	100	100	100	100	100	100	100	100	100	100	100	100	100	100	100	100	100	100	100	100	100	100	100	100	100	100	100	100
SATW20_07970	853600	854578	ABC transporter ATP-binding protein	-	100	100	100	100	100	100	100	100	100	100	100	100	100	100	100	100	100	100	100	100	100	100	100	100	100	100	100	100	100	100	100	100	100	100	100	100	100	100	100	100	100	100	100	100	100
SATW20_07980	854570	856085	ABC transporter permease protein	-	100	100	100	100	100	100	100	100	100	100	100	100	100	100	100	100	100	100	100	100	100	100	100	100	100	100	100	100	100	100	100	100	100	100	100	100	100	100	100	100	100	100	100	100	100
SATW20_07990	856324	857383	putative aminotransferase	-	100	100	100	100	100	100	100	100	100	100	100	100	100	100	100	100	100	100	100	100	100	100	100	100	100	100	100	100	100	100	100	100	100	100	100	100	100	100	100	100	100	100	100	100	100
SATW20_08000	857733	858276	putative 5'(3')-deoxyribonucleotidase	-	100	100	100	100	100	100	100	100	100	100	100	100	100	100	100	100	100	100	100	100	100	100	100	100	100	100	100	100	100	100	100	100	100	100	100	100	100	100	100	100	100	100	100	100	100
SATW20_08010	858955	859873	putative diacylglycerol kinase protein	-	100	100	100	100	100	100	100	100	100	100	100	100	100	100	100	100	100	100	100	100	100	100	100	100	100	100	100	100	100	100	100	100	100	100	100	100	100	100	100	100	100	100	100	100	100
SATW20_08020	860142	861648	putative proton-dependent oligopeptide transportprotein	-	100	100	100	100	100	100	100	100	100	100	100	100	100	100	100	100	100	100	100	100	100	100	100	100	100	100	100	100	100	100	100	100	100	100	100	100	100	100	100	100	100	100	100	100	100
SATW20_08030	861988	862489	NADPH-dependent 7-cyano-7-deazaguanine reductase	queF	100	100	100	100	100	100	100	100	100	100	100	100	100	100	100	100	100	100	100	100	100	100	100	100	100	100	98.40319361	100	100	100	100	100	100	100	100	100	100	100	100	100	100	100	100	100	100
SATW20_08040	862508	863375	putative membrane protein	-	100	100	100	100	100	100	100	100	100	100	100	100	100	100	100	100	100	100	100	100	100	100	100	100	100	100	100	100	100	100	100	100	100	100	100	100	100	100	100	100	100	100	100	100	100
SATW20_08050	864175	864574	protein nrdI	nrdI	100	100	100	100	100	100	100	100	100	100	100	100	100	100	100	100	100	100	100	100	100	100	100	100	100	100	100	100	100	100	100	100	100	100	100	100	100	100	100	100	100	100	100	100	100
SATW20_08060	864536	866642	ribonucleoside-diphosphate reductase alphachain	rir1	100	100	100	100	100	100	100	100	100	100	100	100	100	100	100	100	100	100	100	100	100	100	100	100	100	100	100	100	100	100	100	100	100	100	100	100	100	100	100	100	100	100	100	100	100
SATW20_08070	866759	867731	ribonucleoside-diphosphate reductase beta chain	rir2	100	100	100	100	100	100	100	100	100	100	100	100	100	100	100	100	100	100	100	100	100	100	100	100	100	100	100	100	100	100	97.11934156	100	100	100	100	100	100	100	100	100	100	100	100	100	100
SATW20_08080	868438	869410	FecCD transport family protein	sstA	100	100	100	100	100	100	100	100	100	100	100	100	100	100	100	100	100	100	100	100	100	100	100	100	100	100	100	100	100	100	100	100	100	100	100	100	100	100	100	100	100	100	100	100	100
SATW20_08090	869396	870353	FecCD transport family protein	sstB	100	100	100	100	100	100	100	100	100	100	100	100	100	100	100	100	100	100	100	100	100	100	100	100	100	100	100	100	100	100	100	100	100	100	100	100	100	100	100	100	100	100	100	100	100
SATW20_08100	870349	871111	ABC transporter ATP-binding protein	sstC	100	100	100	100	100	100	100	100	100	100	100	100	100	100	100	100	100	100	100	100	100	100	100	100	100	100	100	100	100	100	100	100	100	100	100	100	100	100	100	100	100	100	100	100	100
SATW20_08110	871229	872258	lipoprotein	sstD	100	100	100	100	100	100	100	100	100	100	100	100	100	100	100	100	100	100	100	100	100	100	100	100	100	100	100	99.80563654	100	100	100	100	100	100	100	100	100	100	100	100	100	100	100	100	100
SATW20_08120	872574	872895	hypothetical protein	-	100	100	100	100	100	100	100	100	100	100	100	100	100	100	100	100	100	100	100	100	100	100	100	100	100	100	100	100	100	100	100	100	100	100	100	100	100	100	100	100	100	100	100	100	100
SATW20_08130	872906	873830	putative UDP-N-acetylenolpyruvoylglucosaminereductase	murB	100	100	100	100	100	100	100	100	100	100	100	100	100	100	100	100	100	100	100	100	100	100	100	100	100	100	100	99.45887446	100	100	100	100	100	100	100	100	100	100	100	100	100	100	100	100	100
SATW20_08140	873956	874475	hypothetical protein	-	100	100	100	100	100	100	100	100	100	100	100	100	100	100	100	100	100	100	100	100	100	100	100	100	100	100	100	100	100	100	100	100	100	100	100	100	100	100	100	100	100	100	100	100	100
SATW20_08150	874594	875473	putative lipoprotein	-	100	100	100	100	100	100	100	100	100	100	100	100	100	100	100	100	100	100	100	100	100	100	100	100	100	100	100	100	100	100	100	100	100	100	100	100	100	100	100	100	100	100	100	100	100
SATW20_08160	875626	875947	conserved hypothetical protein	-	100	100	100	100	100	100	100	100	100	100	100	100	100	100	100	100	100	100	100	100	100	100	100	100	100	100	100	100	100	100	100	100	100	100	100	100	100	100	100	100	100	100	100	100	100
SATW20_08170	876371	877496	putative glycerate kinase	-	100	100	100	100	100	100	100	100	100	100	100	100	100	100	100	100	100	100	100	100	100	100	100	100	100	100	100	100	100	100	100	100	100	100	100	100	100	100	100	100	100	100	100	100	100
SATW20_08180	877684	878911	putative peptidase T	pepT	100	100	100	100	100	100	100	100	100	100	100	100	100	100	100	100	100	100	100	100	100	100	100	100	100	100	100	100	100	100	100	100	100	100	100	100	100	100	100	100	100	100	100	100	100
SATW20_08190	878924	879419	putative membrane protein	-	100	100	100	100	100	100	100	100	100	100	100	100	100	100	100	100	100	100	100	100	100	100	100	100	100	100	100	100	100	100	100	100	100	100	100	100	100	100	100	100	100	100	100	100	100
SATW20_08200	879436	880198	putative membrane protein	-	100	100	100	100	100	100	100	100	100	100	100	100	100	100	100	100	100	100	100	100	100	100	100	100	100	100	100	100	100	100	100	100	100	100	100	100	100	100	100	100	100	100	100	100	100
SATW20_08210	880393	881464	putative membrane protein	-	100	100	100	100	100	100	100	100	100	100	100	100	100	100	100	100	100	100	100	100	100	100	100	100	100	100	100	100	100	100	100	100	100	100	100	100	100	100	100	100	100	100	100	100	100
SATW20_08220	881781	882837	putative glycosyl transferase	tarO	100	100	100	100	100	100	100	100	100	100	100	100	100	100	100	100	100	100	100	100	100	100	100	100	100	100	100	100	100	100	100	100	100	100	100	100	100	100	100	100	100	100	100	100	100
SATW20_08230	883006	883648	putative membrane protein	-	100	100	100	100	100	100	100	100	100	100	100	100	100	100	100	100	100	100	100	100	100	100	100	100	100	100	100	100	100	100	100	100	100	100	100	100	100	100	100	100	100	100	100	100	100
SATW20_08240	883791	884658	DegV family protein	-	100	100	100	100	100	100	100	100	100	100	100	100	100	100	100	100	100	100	100	100	100	100	100	100	100	100	100	100	100	100	100	100	100	100	100	100	100	100	100	100	100	100	100	100	100
SATW20_08250	885021	886104	putative helicase	-	100	100	100	100	100	100	100	100	100	100	100	100	100	100	100	100	100	100	100	100	100	100	100	100	100	100	100	100	100	100	100	100	100	100	100	100	100	100	100	100	100	100	100	100	100
SATW20_08260	886096	886771	conserved hypothetical protein	-	100	100	100	100	100	100	100	100	100	100	100	100	100	100	100	100	100	100	100	100	100	100	100	100	100	100	100	100	100	100	100	100	100	100	100	100	100	100	100	100	100	100	100	100	100
SATW20_08270	886831	887404	putative S30EA family ribosomal protein	-	100	100	100	100	100	100	100	100	100	100	100	100	100	100	100	100	100	100	100	100	100	100	100	100	100	100	100	100	100	100	99.82547993	100	100	100	100	100	100	100	100	100	100	100	100	100	100
SATW20_08280	887817	890349	preprotein translocase SecA subunit	secA	100	100	100	100	100	100	100	100	100	100	100	100	100	100	100	100	100	100	100	100	100	100	100	100	100	100	100	99.88151659	100	100	100	100	100	100	100	100	100	100	100	100	100	100	100	100	100
SATW20_08290	890663	891774	peptide chain release factor 2	prfB	100	100	100	100	100	100	100	100	100	100	100	100	100	100	100	100	100	100	100	100	100	100	100	100	100	100	100	100	100	100	100	100	100	100	100	100	100	100	100	100	100	100	100	100	100
SATW20_08300	892182	893022	putative exported protein	-	100	100	100	100	100	100	100	100	100	100	100	100	100	100	100	100	100	100	100	100	100	100	100	100	100	100	100	100	100	100	100	100	100	100	100	100	100	100	100	100	100	100	100	100	100
SATW20_08310	893195	893846	putative phosphohydrolase	-	100	100	100	100	100	100	100	100	100	100	100	100	100	100	100	100	100	100	100	100	100	100	100	100	100	100	100	100	100	100	100	100	100	100	100	100	100	100	100	100	100	100	100	100	100
SATW20_08320	893842	894079	putative membrane protein	-	100	100	100	100	100	100	100	100	100	100	100	100	100	100	100	100	100	100	100	100	100	100	100	100	100	100	100	100	100	100	100	100	100	100	100	100	100	100	100	100	100	100	100	100	100
SATW20_08330	894347	896333	excinuclease ABC subunit B	uvrB	100	100	100	100	100	100	100	100	100	100	100	100	100	100	100	100	100	100	100	100	100	100	100	100	100	100	100	100	100	100	100	100	100	100	100	100	100	100	100	100	100	100	100	100	100
SATW20_08340	896340	899187	excinuclease ABC subunit A	uvrA	100	100	100	100	100	100	100	100	100	100	100	100	100	100	100	100	100	100	100	100	100	100	100	100	100	100	100	100	100	100	100	100	100	100	100	100	100	100	100	100	100	100	100	100	100
SATW20_08350	899793	900726	HPr kinase/phosphatase	hprK	100	100	100	100	100	100	100	100	100	100	100	100	100	100	100	100	100	100	100	100	100	100	100	100	100	100	100	100	100	100	100	100	100	100	100	100	100	100	100	100	100	100	100	100	100
SATW20_08360	900731	901571	prolipoprotein diacylglyceryl transferase	lgt	100	100	100	100	100	100	100	100	100	100	100	100	100	100	100	100	100	100	100	100	100	100	100	100	100	100	100	100	100	100	100	100	100	100	100	100	100	100	100	100	100	100	100	100	100
SATW20_08370	901578	902064	putative acetyltransferase	-	100	100	100	100	100	100	100	100	100	100	100	100	100	100	100	100	100	100	100	100	100	100	100	100	100	100	100	97.11934156	100	100	100	100	100	100	100	100	100	100	100	100	100	100	100	100	100
SATW20_08380	902071	903511	conserved hypothetical protein	-	100	100	100	100	100	100	100	100	100	100	100	100	100	100	100	100	100	100	100	100	100	100	100	100	100	100	100	100	100	100	100	100	100	100	100	100	100	100	100	100	100	100	100	100	100
SATW20_08390	903577	904513	putative thioredoxin reductase	trxB	100	100	100	100	100	100	100	100	100	100	100	100	100	100	100	100	100	100	100	100	100	100	100	100	100	100	100	100	100	100	100	100	100	100	100	100	100	100	100	100	100	100	100	100	100
SATW20_08400	905336	906248	conserved hypothetical protein	-	100	100	100	100	100	100	100	100	100	100	100	100	100	100	100	100	100	100	100	100	100	100	100	100	100	100	100	100	100	100	100	100	100	100	100	100	100	100	100	100	100	100	100	100	100
SATW20_08410	906244	907240	conserved hypothetical protein	-	100	100	100	100	100	100	100	100	100	100	100	100	100	100	100	100	100	100	100	100	100	100	100	100	100	100	100	100	100	100	100	100	100	100	100	100	100	100	100	100	100	100	100	100	100
SATW20_08420	907349	908294	conserved hypothetical protein	-	100	100	100	100	100	100	100	100	100	100	100	100	100	100	100	100	100	100	100	100	100	100	100	100	100	100	100	100	100	100	100	100	100	100	100	100	100	100	100	100	100	100	100	100	100
SATW20_08430	908866	909454	putative ATP-dependent Clp protease proteolyticsubunit	clpP	100	100	100	100	100	100	100	100	100	100	100	100	100	100	100	100	100	100	100	100	100	100	100	100	100	100	100	100	100	100	100	100	100	100	100	100	100	100	100	100	100	100	100	100	100
SATW20_08440	909696	910599	NAD dependent epimerase/dehydratase familyprotein	-	100	100	100	100	100	100	100	100	100	100	100	100	100	100	100	100	100	100	100	100	100	100	100	100	100	100	100	100	100	100	100	100	100	100	100	100	100	100	100	100	100	100	100	100	100
SATW20_08450	911301	911931	putative exported protein	-	100	100	100	100	100	100	100	100	100	100	100	100	100	100	100	100	100	100	100	100	100	100	100	100	100	100	100	100	100	100	100	100	100	100	100	100	100	100	100	100	100	100	100	100	100
SATW20_08460	912573	913587	glycolytic operon regulator	gapR	100	100	100	100	100	100	100	100	100	100	100	100	100	100	100	100	100	100	100	100	100	100	100	100	100	100	100	100	100	100	100	100	100	100	100	100	100	100	100	100	100	100	100	100	100
SATW20_08470	913639	914650	glyceraldehyde 3-phosphate dehydrogenase 1	gap1	100	100	100	100	100	100	100	100	100	100	100	100	100	100	100	100	100	100	100	100	100	100	100	100	100	100	100	100	100	100	100	100	100	100	100	100	100	100	100	100	100	100	100	100	100
SATW20_08480	914788	915979	phosphoglycerate kinase	pgk	100	100	100	100	100	100	100	100	100	100	100	100	100	100	100	100	100	100	100	100	100	100	100	100	100	100	100	100	100	100	100	100	100	100	100	100	100	100	100	100	100	100	100	100	100
SATW20_08490	916100	916862	triosephosphate isomerase	tpiA	100	100	100	100	100	100	100	100	100	100	100	100	100	100	100	100	100	100	100	100	100	100	100	100	100	100	100	100	100	100	100	100	100	100	100	100	100	100	100	100	100	100	100	100	100
SATW20_08500	916864	918382	putative 23-bisphosphoglycerate-independentphosphoglycerate mutase	pgm	100	100	100	100	100	100	100	100	100	100	100	100	100	100	100	100	100	100	100	100	100	100	100	100	100	100	100	100	100	100	100	100	100	100	100	100	100	100	100	100	100	100	100	100	100
SATW20_08510	918511	919816	putative enolase	eno	100	100	100	100	100	100	100	100	100	100	100	100	100	100	100	100	100	100	100	100	100	100	100	100	100	100	100	100	100	100	100	100	100	100	100	100	100	100	100	100	100	100	100	100	100
SATW20_08520	920155	920614	putative membrane protein	-	100	100	100	100	100	100	100	100	100	100	100	100	100	100	100	100	100	100	100	100	100	100	100	100	100	100	100	100	100	100	100	100	100	100	100	100	100	100	100	100	100	100	100	100	100
SATW20_08530	920680	920914	putative protein-export membrane protein	secG	100	100	100	100	100	100	100	100	100	100	100	100	100	100	100	100	100	100	100	100	100	100	100	100	100	100	100	100	100	100	100	100	100	100	100	100	100	100	100	100	100	100	100	100	100
SATW20_08540	921029	921770	putative carboxylesterase	est	100	100	100	100	100	100	100	100	100	100	100	100	100	100	100	100	100	100	100	100	100	100	100	100	100	100	100	100	100	100	100	100	100	100	100	100	100	100	100	100	100	100	100	100	100
SATW20_08550	921803	924176	putative ribonuclease R	rnr	100	100	100	100	100	100	100	100	100	100	100	100	100	100	100	100	100	100	100	100	100	100	100	100	100	100	100	99.662874	100	100	100	100	100	100	100	100	100	100	100	100	100	100	100	100	100
SATW20_08560	924197	924662	SsrA-binding protein	smpB	100	100	100	100	100	100	100	100	100	100	100	100	100	100	100	100	100	100	100	100	100	100	100	100	100	100	100	100	100	100	100	100	100	100	100	100	100	100	100	100	100	100	100	100	100
SATW20_08570	925983	926307	hypothetical protein	-	100	100	100	100	100	100	100	100	100	100	100	100	100	100	100	100	100	100	100	100	100	100	100	100	100	100	100	100	100	100	100	100	100	100	100	100	100	100	100	100	100	100	100	100	100
SATW20_08580	926322	926469	hypothetical protein	-	100	100	100	100	100	100	100	100	100	100	100	100	100	100	100	100	100	100	100	100	100	100	100	100	100	100	100	100	100	100	100	100	100	100	100	100	100	100	100	100	100	100	100	100	100
SATW20_08590	926660	927388	putative lipoprotein (pseudogene)	-	100	100	100	100	100	100	100	100	100	100	100	100	100	100	100	100	100	100	100	100	100	100	100	100	100	100	100	100	100	100	100	100	100	100	100	100	100	100	100	100	100	100	100	100	100
SATW20_08600	927986	928508	putative membrane protein	-	100	100	100	100	100	100	100	100	100	100	100	100	100	100	100	100	100	100	100	100	100	100	100	100	100	100	100	100	100	100	100	100	100	100	100	100	100	100	100	100	100	100	100	100	100
SATW20_08610	928646	929177	putative acetyltransferase	-	100	100	100	100	100	100	100	100	100	100	100	100	100	100	100	100	100	100	100	100	100	100	100	100	100	100	100	100	100	100	100	100	100	100	100	100	100	100	100	100	100	100	100	100	100
SATW20_08620	929439	932223	clumping factor	clfA	100	100	100	100	100	100	100	100	100	100	100	100	99.67672414	100	100	100	100	100	100	100	100	100	100	94.4683908	99.49712644	99.92816092	100	100	100	100	100	99.96408046	100	99.89224138	100	100	100	100	100	100	100	100	100	100	100
SATW20_08630	932443	933970	putative exported protein	-	100	100	100	100	100	100	98.82121807	100	100	100	100	100	100	100	100	100	100	100	100	100	100	100	100	100	100	100	100	98.82121807	100	100	99.67256058	100	100	100	100	100	100	100	100	100	100	100	100	100	100
SATW20_08640	934320	935343	putative exported protein	-	100	100	100	100	100	100	100	100	100	100	100	100	100	100	100	100	100	100	100	100	100	100	100	100	100	100	100	100	100	100	100	100	100	100	100	100	100	100	100	100	100	100	100	100	100
SATW20_08650	935677	936148	putative exported protein	-	100	100	100	100	100	100	100	100	100	100	100	100	100	100	100	100	100	100	100	100	100	100	100	100	100	100	100	100	100	100	100	100	100	100	100	100	100	100	100	100	100	100	100	100	100
SATW20_08660	936488	937175	thermonuclease precursor	nuc	100	100	100	100	100	100	100	100	100	100	100	100	100	100	100	100	100	100	100	100	100	100	100	100	100	100	100	100	100	100	100	100	100	100	100	100	100	100	100	100	100	100	100	100	100
SATW20_08670	937531	937732	putative cold shock protein	cspC	100	100	100	100	100	100	100	100	100	100	100	100	100	100	100	100	100	100	100	100	100	100	100	100	100	100	100	100	100	100	100	100	100	100	100	100	100	100	100	100	100	100	100	100	100
SATW20_08680	938228	938447	hypothetical protein	-	100	0	100	100	100	100	100	100	100	100	100	100	100	100	100	100	100	100	100	100	100	100	100	100	100	100	100	100	100	100	100	100	100	100	100	100	100	0	100	100	100	100	100	100	100
SATW20_08690	938508	938793	hypothetical protein	-	100	0	100	100	100	100	100	100	100	100	100	100	100	100	100	100	100	100	100	100	100	100	100	100	100	100	100	100	100	100	100	100	100	100	100	100	100	12.98245614	100	100	100	100	100	100	100
SATW20_08700	938880	939450	putative exported protein	-	100	0	100	100	100	100	100	100	100	100	100	100	100	100	100	100	100	100	100	100	100	100	100	100	100	100	100	100	100	100	100	100	100	100	100	100	100	6.49122807	100	100	100	100	100	100	100
SATW20_08710	939854	940115	putative membrane protein	-	100	100	100	100	100	100	100	100	100	100	100	100	100	100	100	100	100	100	100	100	100	100	100	100	100	100	100	100	100	100	100	100	100	100	100	100	100	100	100	100	100	100	100	100	100
SATW20_08720	940455	940659	hypothetical protein	-	100	100	100	100	100	100	100	100	100	100	100	100	100	100	100	100	100	100	100	100	100	100	100	100	100	100	100	100	100	100	100	100	100	100	100	100	100	100	100	100	100	100	100	100	100
SATW20_08730	940655	940892	hypothetical protein	-	100	100	100	100	100	100	100	100	100	100	100	100	100	100	100	100	100	100	100	100	100	100	100	100	100	100	100	100	100	100	100	100	100	100	100	100	100	100	100	100	100	100	100	100	100
SATW20_08740	941116	941698	phosphoglycerate mutase family protein	-	100	100	100	100	100	100	100	100	100	100	100	100	100	100	100	100	100	100	100	100	100	100	100	100	100	100	100	100	100	100	100	100	100	100	100	100	100	100	100	100	100	100	100	100	100
SATW20_08750	941770	942388	putative LysE type translocator protein	-	100	100	100	100	100	100	100	100	100	100	100	100	100	100	100	100	100	100	100	100	100	100	100	100	100	100	100	100	100	100	100	100	100	100	100	100	100	100	100	100	100	100	100	100	100
SATW20_08760	942542	943037	hypothetical protein	-	100	100	100	100	100	100	100	100	100	100	100	100	100	100	100	100	100	100	100	100	100	100	100	100	100	100	100	100	100	100	100	100	100	100	100	100	100	100	100	100	100	100	100	100	100
SATW20_08770	943435	943858	OsmC-like protein	-	100	100	100	100	100	100	100	100	100	100	100	100	100	100	100	100	100	100	100	100	100	100	100	100	100	100	100	100	100	100	100	100	100	100	100	100	100	100	100	100	100	100	100	100	100
SATW20_08780	944005	944722	putative type I 3-dehydroquinase	-	100	100	100	100	100	100	100	100	100	100	100	100	100	100	100	100	100	100	100	100	100	100	100	100	100	100	100	100	100	100	100	100	100	100	100	100	100	100	100	100	100	100	100	100	100
SATW20_08790	944804	945344	nitroreductase family protein	-	100	100	100	100	100	100	100	100	100	100	100	100	100	100	100	100	100	100	100	100	100	100	100	100	100	100	100	100	100	100	100	100	100	100	100	100	100	100	100	100	100	100	100	100	100
SATW20_08800	945493	945814	putative thioredoxin	-	100	100	100	100	100	100	100	100	100	100	100	100	100	100	100	100	100	100	100	100	100	100	100	100	100	100	100	100	100	100	99.06542056	100	100	100	100	100	100	100	100	100	100	100	100	100	100
SATW20_08810	945957	946314	ArsC family protein	-	100	100	100	100	100	100	100	100	100	100	100	100	100	100	100	100	100	100	100	100	100	100	100	100	100	100	100	100	100	100	100	100	100	100	100	100	100	100	100	100	100	100	100	100	100
SATW20_08820	946471	946852	glycine cleavage system H protein	gcvH	100	100	100	100	100	100	100	100	100	100	100	100	100	100	100	100	100	100	100	100	100	100	100	100	100	100	100	100	100	100	100	100	100	100	100	100	100	100	100	100	100	100	100	100	100
SATW20_08830	947030	947909	conserved hypothetical protein	-	100	100	100	100	100	100	100	100	100	100	100	100	100	100	100	100	100	100	100	100	100	100	100	100	100	100	100	99.77246871	100	100	100	100	100	100	100	100	100	100	100	100	100	100	100	100	100
SATW20_08840	948650	949037	hypothetical protein	-	100	100	100	100	100	100	100	100	100	100	100	100	100	100	100	100	100	100	100	100	100	100	100	100	100	100	100	100	100	100	100	100	100	100	100	100	100	100	100	100	100	100	100	100	100
SATW20_08850	949029	949326	putative thioredoxin	-	100	100	100	100	100	100	100	100	100	100	100	100	100	100	100	100	100	100	100	100	100	100	100	100	100	100	100	100	100	100	100	100	100	100	100	100	100	100	100	100	100	100	100	100	100
SATW20_08860	949575	950601	ABC transporter ATP-binding protein	-	100	100	100	100	100	100	100	100	100	100	100	100	100	100	100	100	100	100	100	100	100	100	100	100	100	100	100	100	100	100	100	100	100	100	100	100	100	100	100	100	100	100	100	100	100
SATW20_08870	950593	951289	ABC transporter permease protein	-	100	100	100	100	100	100	100	100	100	100	100	100	100	100	100	100	100	100	100	100	100	100	100	100	100	100	100	100	100	100	100	100	100	100	100	100	100	100	100	100	100	100	100	100	100
SATW20_08880	951306	952128	putative lipoprotein	-	100	100	100	100	100	100	100	100	100	100	99.756691	100	100	100	100	100	100	100	100	100	100	100	100	100	100	100	100	100	100	100	100	100	100	100	100	100	100	100	100	100	100	100	100	100	100
SATW20_08890	952271	953492	integrase	-	100	100	100	100	0	0.245700246	93.36609337	92.46519247	100	92.79279279	3.276003276	3.03030303	92.95659296	6.715806716	93.28419328	92.79279279	100	92.46519247	93.2022932	93.2022932	92.79279279	97.13349713	100	100	3.03030303	6.060606061	9.254709255	90.74529075	94.59459459	3.276003276	100	100	100	100	6.388206388	0	3.03030303	100	0	100	100	100	3.685503686	100	100
SATW20_08900	953579	954308	staphylococcal enterotoxin K	entK	100	100	100	100	0	0	0	0	100	0	4.938271605	0	0	0	0	0	100	10.15089163	0	0	0	0	100	100	0	0	0	0	0	0	100	100	100	100	0	0	5.075445816	100	0	100	100	100	0	98.90260631	100
SATW20_08910	954331	955102	staphylococcal enterotoxin Q	entQ	100	100	100	100	0	0	0	4.6692607	100	0	0	0	0	0	0	0	100	0	0	0	0	0	100	100	0	0	0	0	0	0	100	100	100	100	0	0	0	100	0	100	100	100	4.798962387	100	100
SATW20_08920	955234	955969	pathogenicity island DNA-binding protein	-	0	100	100	100	5.034013605	0	0	0	0	0	0	0	0	0	0	0	100	0	0	0	0	0	100	100	0	5.034013605	0	0	0	0	100	100	0	100	0	0	0	100	0	0	0	100	0	100	100
SATW20_08930	956109	956331	pathogenicity island protein	-	0	100	100	100	8.558558559	0	0	0	0	0	25.67567568	0	0	0	0	0	100	0	0	0	0	0	100	100	0	0	0	0	0	8.108108108	100	100	0	100	0	9.459459459	9.459459459	100	0	0	16.66666667	100	0	100	100
SATW20_08940	956331	956604	pathogenicity island DNA-binding protein	-	60.07326007	100	100	100	98.53479853	60.80586081	27.47252747	28.57142857	61.17216117	27.47252747	98.53479853	58.60805861	28.57142857	0	28.57142857	28.57142857	100	40.65934066	27.47252747	28.57142857	27.83882784	28.57142857	100	100	60.43956044	60.80586081	0.366300366	13.55311355	27.83882784	98.53479853	100	100	56.41025641	100	0	98.53479853	98.53479853	100	60.80586081	60.80586081	71.79487179	100	0	100	100
SATW20_08950	956615	956762	pathogenicity island protein	-	100	100	100	100	100	88.43537415	58.50340136	58.50340136	100	58.50340136	100	100	58.50340136	0	58.50340136	58.50340136	100	58.50340136	58.50340136	58.50340136	58.50340136	58.50340136	100	100	88.43537415	91.83673469	100	58.50340136	58.50340136	100	100	100	100	100	0	100	100	100	100	100	100	100	0	100	100
SATW20_08960	956754	956964	pathogenicity island protein	-	100	100	100	100	100	0	0	17.61904762	100	0	100	100	0	0	0	0	100	0	0	0	0	9.523809524	100	100	0	0	100	1.904761905	0	100	100	100	100	100	0	100	100	100	100	100	100	100	0	100	100
SATW20_08970	956966	957260	pathogenicity island protein	-	100	100	100	100	87.41496599	0	61.56462585	62.92517007	100	61.56462585	88.7755102	100	60.88435374	0	62.58503401	62.24489796	100	62.92517007	62.58503401	61.9047619	62.58503401	62.24489796	100	100	0	0	88.7755102	62.24489796	54.42176871	88.7755102	100	100	100	100	0	88.7755102	88.7755102	100	87.41496599	88.7755102	100	100	12.58503401	100	100
SATW20_08980	957347	958217	pathogenicity island protein	-	100	100	100	100	70.91954023	0	68.50574713	68.96551724	100	70	70.91954023	100	69.88505747	0	70.11494253	71.26436782	100	69.1954023	70	70.11494253	69.08045977	70.11494253	100	100	0	0	68.04597701	68.04597701	75.74712644	70.91954023	100	100	100	100	4.252873563	65.05747126	71.72413793	100	4.252873563	63.33333333	100	100	0	100	100
SATW20_08990	958233	959691	pathogenicity island protein	-	100	100	100	100	0	0	0	0	100	2.537722908	0	100	0	0	0	7.613168724	100	0	0	0	0	2.537722908	100	100	0	0	2.537722908	0	2.537722908	0	100	100	100	100	0	0	0	100	2.537722908	0	100	100	0	100	100
SATW20_09000	959992	960355	pathogenicity island protein	-	100	100	100	100	0	0	0	0	100	0	0	100	0	0	0	0	100	0	0	0	0	15.42699725	100	100	0	0	10.19283747	0	0	0	100	100	100	100	0	0	0	100	0	0	100	100	0	100	100
SATW20_09010	960356	960641	pathogenicity island protein	-	100	100	100	100	1.754385965	1.403508772	1.754385965	1.754385965	100	1.754385965	1.754385965	100	1.754385965	0	1.754385965	1.754385965	100	1.754385965	1.754385965	1.754385965	1.754385965	38.59649123	100	100	1.754385965	1.754385965	0	1.754385965	1.754385965	1.754385965	100	100	100	100	0	1.754385965	1.754385965	100	1.754385965	1.754385965	100	100	0	100	100
SATW20_09020	960637	961279	pathogenicity island protein	-	100	100	100	100	95.3271028	90.49844237	93.61370717	93.30218069	100	91.90031153	100	100	93.30218069	0	93.30218069	93.30218069	100	93.45794393	93.30218069	92.36760125	93.30218069	95.48286604	100	100	97.97507788	92.99065421	85.98130841	86.29283489	90.49844237	95.63862928	100	100	100	100	0	100	100	100	97.97507788	96.105919	100	100	0	100	100
SATW20_09030	961727	962069	pathogenicity island protein	-	100	100	100	100	100	67.54385965	92.10526316	93.85964912	100	94.15204678	100	100	93.85964912	0	100	93.2748538	100	93.85964912	94.15204678	94.15204678	94.15204678	94.15204678	100	100	67.54385965	67.54385965	97.07602339	91.52046784	94.15204678	100	100	100	100	100	0	100	100	100	67.54385965	100	100	100	10.81871345	100	100
SATW20_09040	962080	962659	pathogenicity island protein	-	0	100	100	100	97.582038	0	100	98.44559585	0	100	97.92746114	0	100	12.7806563	100	100	100	100	100	100	100	100	100	100	0	6.390328152	98.791019	99.48186529	100	98.10017271	100	100	0	100	0	98.96373057	99.13644214	100	0	0	0	100	0	100	100
SATW20_09050	962676	962895	pathogenicity island protein	-	0	100	100	100	65.29680365	0	99.08675799	99.08675799	13.24200913	99.08675799	65.29680365	0	99.08675799	0	99.08675799	99.08675799	100	99.08675799	99.08675799	100	99.08675799	99.08675799	100	100	0	0	62.55707763	95.89041096	99.08675799	65.29680365	100	100	0	100	16.89497717	65.29680365	65.29680365	100	0	0	0	100	0	100	100
SATW20_09060	962945	963473	pathogenicity island protein	-	100	100	100	100	99.0530303	98.29545455	98.48484848	99.43181818	100	98.67424242	100	100	99.43181818	0	99.43181818	93.75	100	99.43181818	93.93939394	98.67424242	99.24242424	98.10606061	100	100	90.71969697	98.86363636	99.62121212	98.48484848	98.48484848	100	100	100	100	100	6.439393939	100	100	100	99.24242424	100	100	100	0	100	100
SATW20_09070	963475	963817	pathogenicity island protein	-	100	100	100	100	100	100	100	100	100	100	100	100	100	0	100	100	100	100	100	100	100	100	100	100	100	100	93.56725146	100	100	100	100	100	100	100	0	100	100	100	100	100	100	100	0	100	100
SATW20_09080	963813	964383	pathogenicity island terminase small subunit	-	84.56140351	100	100	100	98.42105263	100	100	100	89.12280702	100	98.77192982	83.85964912	100	46.49122807	100	100	100	100	100	100	100	100	100	100	100	100	87.36842105	100	100	98.77192982	83.68421053	100	86.49122807	100	36.31578947	98.77192982	98.77192982	100	100	86.31578947	86.31578947	100	39.47368421	100	100
SATW20_09090	964811	965330	pathogenicity island protein	-	100	100	100	100	0	100	100	100	100	100	0	100	100	0	100	100	100	100	100	100	100	100	100	100	100	100	0	100	100	0	100	100	100	100	0	0	0.385356455	100	100	100	100	100	0	96.91714836	100
SATW20_09100	965326	965755	pathogenicity island protein	-	100	100	100	100	0	100	100	100	100	100	0	100	100	0	100	100	100	100	100	100	100	100	100	100	100	100	0	100	100	0	97.9020979	100	100	100	0	0	0	100	100	100	100	100	0	100	100
SATW20_09110	965741	966521	pathogenicity island protein	-	100	100	100	100	0	100	100	100	100	100	0	100	100	0	100	100	100	100	100	100	100	100	100	100	100	100	4.743589744	100	100	0	100	100	100	100	0	0	4.743589744	100	100	100	100	100	0	100	100
SATW20_09120	967043	967238	conserved hypothetical protein	-	100	100	100	100	100	100	100	100	100	100	100	100	100	100	100	100	100	100	100	100	100	100	100	100	100	100	100	100	100	100	100	100	100	100	100	100	100	100	100	100	100	100	100	100	100
SATW20_09130	967470	968322	putative membrane protein	-	100	100	100	100	100	100	100	100	100	100	100	100	100	100	100	100	100	100	100	100	100	100	100	100	100	100	100	99.29577465	100	100	100	100	100	100	100	100	100	100	100	100	100	100	100	100	100
SATW20_09140	968649	969411	ABC transporter ATP-binding protein	-	100	100	100	100	100	100	100	100	100	100	100	100	100	100	100	100	100	100	100	100	100	100	100	100	100	100	100	100	100	100	100	100	100	100	100	100	100	100	100	100	100	100	100	100	100
SATW20_09150	969508	970816	conserved hypothetical protein	-	100	100	100	100	100	100	100	100	100	100	100	100	100	100	100	100	100	100	100	100	100	100	100	100	100	100	100	100	100	100	100	100	100	100	100	100	100	100	100	100	100	100	100	100	100
SATW20_09160	970930	972172	putative selenocysteine lyase	csdB	100	100	100	100	100	100	100	100	100	100	100	100	100	100	100	100	100	100	100	100	100	100	100	100	100	100	100	100	100	100	100	100	100	100	100	100	100	100	100	100	100	100	100	100	100
SATW20_09170	972161	972626	NifU-like protein	-	100	100	100	100	100	100	100	100	100	100	100	100	100	100	100	100	100	100	100	100	100	100	100	100	100	100	100	100	100	100	100	100	100	100	100	100	100	100	100	100	100	100	100	100	100
SATW20_09180	972776	974174	conserved hypothetical protein	-	100	100	100	100	100	100	100	100	100	100	100	100	100	100	100	100	100	100	100	100	100	100	100	100	100	100	100	100	100	100	100	100	100	100	100	100	100	100	100	100	100	100	100	100	100
SATW20_09190	974503	974818	putative membrane protein	-	100	100	100	100	100	100	100	100	100	100	100	100	100	100	100	100	100	100	100	100	100	100	100	100	100	100	100	100	100	100	100	100	100	100	100	100	100	100	100	100	100	100	100	100	100
SATW20_09200	975182	976223	putative membrane protein	-	100	100	100	100	100	100	100	100	100	100	100	100	100	100	100	100	100	100	100	100	100	100	100	100	100	100	100	100	100	100	100	100	100	100	100	100	100	100	100	100	100	100	100	100	100
SATW20_09210	976236	977304	putative dioxygenase	-	100	100	100	100	100	100	100	100	100	100	100	100	100	100	100	100	100	100	100	100	100	100	100	100	100	100	100	100	100	100	100	100	100	100	100	100	100	100	100	100	100	100	100	100	100
SATW20_09220	977516	978365	conserved hypothetical protein	-	100	100	100	100	100	100	100	100	100	100	100	100	100	100	100	100	100	100	100	100	100	100	100	100	100	100	100	100	100	100	100	100	100	100	100	100	100	100	100	100	100	100	100	100	100
SATW20_09230	978377	979205	putative membrane protein	-	100	100	100	100	100	100	100	100	100	100	100	100	100	100	100	100	100	100	100	100	100	100	100	100	100	100	100	100	100	100	100	100	100	100	100	100	100	100	100	100	100	100	100	100	100
SATW20_09240	979231	980551	putative 5'-nucleotidase	-	100	100	100	100	100	100	100	100	100	100	100	100	100	100	100	100	100	100	100	100	100	100	100	100	100	100	100	100	100	100	100	100	100	100	100	100	100	100	100	100	100	100	100	100	100
SATW20_09250	980634	981552	putative lipoic acid synthetase	lipA	100	100	100	100	100	100	100	100	100	100	100	100	100	100	100	100	100	100	100	100	100	100	100	100	100	100	100	100	100	100	100	100	100	100	100	100	100	100	100	100	100	100	100	100	100
SATW20_09260	981681	982065	conserved hypothetical protein	-	100	100	100	100	100	100	100	100	100	100	100	100	100	100	100	100	100	100	100	100	100	100	100	100	100	100	100	100	100	100	100	100	100	100	100	100	100	100	100	100	100	100	100	100	100
SATW20_09270	982143	982410	conserved hypothetical protein	-	100	100	100	100	100	100	100	100	100	100	100	100	100	100	100	100	100	100	100	100	100	100	100	100	100	100	100	100	100	100	100	100	100	100	100	100	100	100	100	100	100	100	100	100	100
SATW20_09280	982507	982942	conserved hypothetical protein	-	100	100	100	100	100	100	100	100	100	100	100	100	100	100	100	100	100	100	100	100	100	100	100	100	100	100	100	100	100	100	100	100	100	100	100	100	100	100	100	100	100	100	100	100	100
SATW20_09290	982941	983721	haloacid dehalogenase-like hydrolase	-	100	100	100	100	100	100	100	100	100	100	100	100	100	100	100	100	100	100	100	100	100	100	100	100	100	100	100	100	100	100	100	100	100	100	100	100	100	100	100	100	100	100	100	100	100
SATW20_09300	983753	984713	D-isomer specific 2-hydroxyacid dehydrogenase	-	100	100	100	100	100	100	100	100	100	100	100	100	100	100	100	100	100	100	100	100	100	100	100	100	100	100	100	99.47916667	100	100	100	100	100	100	100	100	100	100	100	100	100	100	100	100	100
SATW20_09310	985124	985277	putative membrane protein	-	100	100	100	100	100	100	100	100	100	100	100	100	100	100	100	100	100	100	100	100	100	100	100	100	100	100	100	100	100	100	100	100	100	100	100	100	100	100	100	100	100	100	100	100	100
SATW20_09320	985292	986750	D-alanine-D-alanyl carrier protein ligase	dltA	100	100	100	100	100	100	100	100	100	100	100	100	100	100	100	100	100	100	100	100	100	100	100	100	100	100	100	100	100	100	100	100	100	100	100	100	100	100	100	100	100	100	100	100	100
SATW20_09330	986746	987961	putative activated D-alanine transport protein	dltB	100	100	100	100	100	100	100	100	100	100	100	100	100	100	100	100	100	100	100	100	100	100	100	100	100	100	100	99.17695473	100	100	100	100	100	100	100	100	100	100	100	100	100	100	100	100	100
SATW20_09340	987978	988215	D-alanyl carrier protein	dltC	100	100	100	100	100	100	100	100	100	100	100	100	100	100	100	100	100	100	100	100	100	100	100	100	100	100	100	100	100	100	100	100	100	100	100	100	100	100	100	100	100	100	100	100	100
SATW20_09350	988211	989387	putative lipoteichoic acid biosynthesis protein	dltD	100	100	100	100	100	100	100	100	100	100	100	100	100	100	100	100	100	100	100	100	100	100	100	100	100	100	99.91496599	100	100	100	100	100	100	100	100	100	100	100	100	100	100	100	100	100	100
SATW20_09360	989649	989892	conserved hypothetical protein	-	100	100	100	100	100	100	100	100	100	100	100	100	100	100	100	100	100	100	100	100	100	100	100	100	100	100	100	100	100	100	100	100	100	100	100	100	100	100	100	100	100	100	100	100	100
SATW20_09370	989992	990316	conserved hypothetical protein	-	100	100	100	100	100	100	100	100	100	100	100	100	100	100	100	100	100	100	100	100	100	100	100	100	100	100	100	100	100	100	100	100	100	100	100	100	100	100	100	100	100	100	100	100	100
SATW20_09380	990374	991439	putative pyridine nucleotide-disulphideoxidoreductase	-	100	100	100	100	100	100	100	100	100	100	100	100	100	100	100	100	100	100	100	100	100	100	100	100	100	100	100	100	100	100	100	100	100	100	100	100	100	100	100	100	100	100	100	100	100
SATW20_09390	991788	991992	conserved hypothetical protein	-	100	100	100	100	100	100	100	100	100	100	100	100	100	100	100	100	100	100	100	100	100	100	100	100	100	100	100	100	100	100	100	100	100	100	100	100	100	100	100	100	100	100	100	100	100
SATW20_09400	992004	992364	conserved hypothetical protein	-	100	100	100	100	100	100	100	100	100	100	100	100	100	100	100	100	100	100	100	100	100	100	100	100	100	100	100	97.77777778	100	100	100	100	100	100	100	100	100	100	100	100	100	100	100	100	100
SATW20_09410	992817	994026	putative pyridine nucleotide-disulphideoxidoreductase	-	100	100	100	100	100	100	100	100	100	100	100	100	100	100	100	100	100	100	100	100	100	100	100	100	100	100	100	100	100	100	100	100	100	100	100	100	100	100	100	100	100	100	100	100	100
SATW20_09420	994156	995632	cytosol aminopeptidase family protein	pepA	100	100	100	100	100	100	100	100	100	100	100	100	100	100	100	100	100	100	100	100	100	100	100	100	100	100	100	100	100	100	100	100	100	100	100	100	100	100	100	100	100	100	100	100	100
SATW20_09430	996042	997359	putative transporter protein	-	100	100	100	100	100	100	100	100	100	100	100	100	100	100	100	100	100	100	100	100	100	100	100	100	100	100	100	100	100	100	100	100	100	100	100	100	100	100	100	100	100	100	100	100	100
SATW20_09440	997377	997752	thioesterase superfamily protein	-	100	100	100	100	100	100	100	100	100	100	100	100	100	100	100	100	100	100	100	100	100	100	100	100	100	100	100	100	100	100	100	100	100	100	100	100	100	100	100	100	100	100	100	100	100
SATW20_09450	997807	998962	hypothetical protein	-	100	100	100	100	100	100	100	100	100	100	100	100	100	100	100	100	100	100	100	100	100	100	100	100	100	100	100	100	99.82683983	100	100	100	100	100	100	100	100	100	100	100	100	100	100	100	100
SATW20_09460	999210	999567	Na+/H+ antiporter subunit	mnhG	100	100	100	100	100	100	100	100	100	100	100	100	100	100	100	100	100	100	100	100	100	100	100	100	100	100	100	100	100	100	100	100	100	100	100	100	100	100	100	100	100	100	100	100	100
SATW20_09470	999544	999838	Na+/H+ antiporter subunit	mnhF	100	100	100	100	100	100	100	100	100	100	100	100	100	100	100	100	100	100	100	100	100	100	100	100	100	100	100	100	100	100	100	100	100	100	100	100	100	100	100	100	100	100	100	100	100
SATW20_09480	999837	1000317	Na+/H+ antiporter subunit	mnhE	100	100	100	100	100	100	100	100	100	100	100	100	100	100	100	100	100	100	100	100	100	100	100	100	100	100	100	100	100	100	100	100	100	100	100	100	100	100	100	100	100	100	100	100	100
SATW20_09490	1000318	1001815	Na+/H+ antiporter subunit	mnhD	100	100	100	100	100	100	100	100	100	100	100	100	100	100	100	100	100	100	100	100	100	100	100	100	100	100	100	100	100	100	100	100	100	100	100	100	100	100	100	100	100	100	100	100	100
SATW20_09500	1001807	1002149	Na(+)/H(+) antiporter subunit C1	MnhC1	100	100	100	100	100	100	100	100	100	100	100	100	100	100	100	100	100	100	100	100	100	100	100	100	100	100	100	100	100	100	100	100	100	100	100	100	100	100	100	100	100	100	100	100	100
SATW20_09510	1002148	1002577	Na+/H+ antiporter subunit	mnhB	100	100	100	100	100	100	100	100	100	100	100	100	100	100	100	100	100	100	100	100	100	100	100	100	100	100	100	100	100	100	100	100	100	100	100	100	100	100	100	100	100	100	100	100	100
SATW20_09520	1002569	1004975	Na+/H+ antiporter subunit	mnhA	100	100	100	100	100	100	100	100	100	100	100	100	100	100	100	100	100	100	100	100	100	100	100	100	99.91687448	100	100	100	100	100	100	100	100	100	100	100	100	100	100	100	100	100	100	100	100
SATW20_09530	1005105	1005489	conserved hypothetical protein	-	100	100	100	100	100	100	100	100	100	100	100	100	100	100	100	100	100	100	100	100	100	100	100	100	100	100	100	100	100	100	100	100	100	100	100	100	100	100	100	100	100	100	100	100	100
SATW20_09540	1005552	1006146	putative cyclophilin type peptidyl-prolylcis-trans isomerase	-	100	100	100	100	100	100	100	100	100	100	100	100	100	100	100	100	100	100	100	100	100	100	100	100	100	100	100	100	100	100	100	100	100	100	100	100	100	100	100	100	100	100	100	100	100
SATW20_09550	1006561	1006939	putative S1 RNA binding domain	-	100	100	100	100	100	100	100	100	100	100	100	100	100	100	100	100	100	100	100	100	100	100	100	100	100	100	100	100	100	100	100	100	100	100	100	100	100	100	100	100	100	100	100	100	100
SATW20_09560	1007300	1008428	NADH:flavin oxidoreductase / NADH oxidase familyprotein	-	100	100	100	100	100	100	100	100	100	100	100	100	100	100	100	100	100	100	100	100	100	100	100	100	100	100	100	100	100	100	100	100	100	100	100	100	100	100	100	100	100	100	100	100	100
SATW20_09570	1008735	1009926	ornithine aminotransferase	rocD	100	100	100	100	100	100	100	100	100	100	100	100	100	100	100	100	100	100	100	100	100	100	100	100	100	100	100	100	100	100	100	100	100	100	100	100	100	100	100	100	100	100	100	100	100
SATW20_09580	1010034	1011279	putative NAD-specific glutamate dehydrogenase	-	100	100	100	100	100	100	100	100	100	100	100	100	100	100	100	100	100	100	100	100	100	100	100	100	100	100	100	100	100	100	100	100	100	100	100	100	100	100	100	100	100	100	100	100	100
SATW20_09590	1011725	1012655	putative glycerophosphoryl diesterphosphodiesterase	glpQ	100	100	100	100	100	100	100	100	100	100	100	100	100	100	100	100	100	100	100	100	100	100	100	100	100	100	100	100	100	100	100	100	100	100	100	100	100	100	100	100	100	100	100	100	100
SATW20_09600	1012896	1014276	putative argininosuccinate lyase	argH	100	100	100	100	100	100	100	100	100	100	100	100	100	100	100	100	100	100	100	100	100	100	100	100	100	100	100	100	100	100	100	100	100	100	100	100	100	100	100	100	100	100	100	100	100
SATW20_09610	1014265	1015471	putative argininosuccinate synthase	argG	100	100	100	100	100	100	100	100	100	100	100	100	100	100	100	100	100	100	100	100	100	100	100	100	100	100	100	100	100	100	100	100	100	100	100	100	100	100	100	100	100	100	100	100	100
SATW20_09620	1015821	1017153	putative glucose-6-phosphate isomerase	-	100	100	100	100	100	100	100	100	100	100	100	100	100	100	100	100	100	100	100	100	100	100	100	100	100	100	100	100	100	100	100	100	100	100	100	100	100	100	100	100	100	100	100	100	100
SATW20_09630	1017477	1018053	putative membrane protein	-	100	100	100	100	100	100	100	100	100	100	100	100	100	100	100	100	100	100	100	100	100	100	100	100	100	100	100	100	100	100	100	100	100	100	100	100	100	100	100	100	100	100	100	100	100
SATW20_09640	1018057	1018582	putative signal peptidase Ia	spsA	100	100	100	100	100	100	100	100	100	100	100	100	100	100	100	100	100	100	100	100	100	100	100	100	100	100	99.61904762	100	100	100	100	100	100	100	100	100	100	100	100	100	100	100	100	100	100
SATW20_09650	1018597	1019173	signal peptidase Ib	spsB	100	100	100	100	100	100	100	100	100	100	100	100	100	100	100	100	100	100	100	100	100	100	100	100	100	100	100	100	100	100	100	100	100	100	100	100	100	100	100	100	100	100	100	100	100
SATW20_09660	1019332	1022809	conserved hypothetical protein	-	100	100	100	100	100	100	100	100	100	100	100	100	100	100	100	100	100	100	100	100	100	100	100	100	100	100	100	100	100	100	99.79867702	100	100	100	100	100	100	100	100	100	100	100	100	100	100
SATW20_09670	1022809	1026463	putative helicase	-	100	100	100	100	100	100	100	100	100	100	100	100	100	100	100	100	100	100	100	100	100	100	100	100	100	100	100	100	100	100	99.94526546	100	100	100	100	100	100	100	100	100	100	100	100	100	100
SATW20_09680	1026628	1027531	fumarylacetoacetate (FAA) hydrolase familyprotein	-	100	100	100	100	100	100	100	100	100	100	100	100	100	100	100	100	100	100	100	100	100	100	100	100	100	100	100	100	99.66777409	100	99.11406423	100	100	100	100	100	100	100	100	100	100	100	100	100	100
SATW20_09690	1027860	1028250	putative membrane protein	-	100	100	100	100	100	100	100	100	100	100	100	100	100	100	100	100	100	100	100	100	100	100	100	100	100	100	100	100	100	100	100	100	100	100	100	100	100	100	100	100	100	100	100	100	100
SATW20_09700	1028420	1029737	coenzyme A disulfide reductase	-	100	100	100	100	100	100	100	100	100	100	100	100	100	100	100	100	100	100	100	100	100	100	100	100	100	100	99.24069856	100	100	100	100	100	100	100	100	100	100	100	100	100	100	100	100	100	100
SATW20_09710	1029788	1030613	putative haloacid dehalogenase-like hydrolase	-	100	100	100	100	100	100	100	100	100	100	100	100	100	100	100	100	100	100	100	100	100	100	100	100	100	100	100	100	100	100	100	100	100	100	100	100	100	100	100	100	100	100	100	100	100
SATW20_09720	1030726	1031035	conserved hypothetical protein	-	100	100	100	100	100	100	100	100	100	100	100	100	100	100	100	100	100	100	100	100	100	100	100	100	100	100	100	100	100	100	100	100	100	100	100	100	100	100	100	100	100	100	100	100	100
SATW20_09730	1031581	1033396	putative membrane protein	-	100	100	100	100	100	100	100	100	100	100	100	100	100	100	100	100	100	100	100	100	100	100	100	100	100	100	100	100	100	100	100	100	100	100	100	100	100	100	100	100	100	100	100	100	100
SATW20_09740	1033598	1036208	putative ATPase subunit of an ATP-dependent protease	clpB	100	100	100	100	100	100	100	100	100	100	100	100	100	100	100	100	100	100	100	100	100	100	100	100	100	100	100	99.92337165	100	100	100	100	100	100	100	100	100	100	100	100	100	100	100	100	100
SATW20_09750	1036266	1037136	LysR family regulatory protein	-	100	100	100	100	100	100	100	100	100	100	100	100	100	100	100	100	100	100	100	100	100	100	100	100	100	100	100	100	100	100	100	100	100	100	100	100	100	100	100	100	100	100	100	100	100
SATW20_09760	1037245	1038391	hypothetical protein	-	100	100	100	100	100	100	100	100	100	100	100	100	100	100	100	100	100	100	100	100	100	100	100	100	100	100	100	100	100	100	100	100	100	100	100	100	100	100	100	100	100	100	100	100	100
SATW20_09770	1038374	1039016	hypothetical protein	-	100	100	100	100	100	100	100	100	100	100	100	100	100	100	100	100	100	100	100	100	100	100	100	100	100	100	100	100	100	100	100	100	100	100	100	100	100	100	100	100	100	100	100	100	100
SATW20_09780	1039008	1040127	putative membrane protein	-	100	100	100	100	100	100	100	100	100	100	100	100	100	100	100	100	100	100	100	100	100	100	100	100	99.46380697	100	100	99.55317248	100	100	100	100	100	100	100	100	100	100	100	100	100	100	100	95.35299374	98.74888293
SATW20_09790	1040110	1040626	conserved hypothetical protein	-	100	100	100	100	100	100	100	100	100	100	100	100	100	100	100	100	100	100	100	100	100	100	100	100	99.6124031	100	100	100	100	100	100	100	100	100	100	100	100	100	100	100	100	100	100	100	100
SATW20_09800	1040936	1041371	putative exported protein	-	100	100	100	100	100	100	100	100	100	100	100	100	100	100	100	100	100	100	100	100	100	100	100	100	100	100	100	100	100	100	100	100	100	100	100	100	100	100	100	100	100	100	100	100	100
SATW20_09810	1041627	1041813	putative membrane protein	-	100	100	100	100	100	100	100	100	100	100	100	100	100	100	100	100	100	100	100	100	100	100	100	100	100	100	100	100	100	100	100	100	100	100	100	100	100	100	100	100	100	100	100	100	100
SATW20_09820	1042107	1043049	putative 3-oxoacyl-[acyl-carrier-protein]synthase III	fabH	100	100	100	100	100	100	100	100	100	100	100	100	100	100	100	100	100	100	100	100	100	100	100	100	100	100	100	100	100	100	99.78768577	100	100	100	100	100	100	100	100	100	100	100	100	100	100
SATW20_09830	1043060	1044305	3-oxoacyl-[acyl-carrier-protein] synthase II	fabF	100	100	100	100	100	100	100	100	100	100	100	100	100	100	100	100	100	100	100	100	100	100	100	100	100	100	100	100	100	100	100	100	100	100	100	100	100	100	100	100	100	100	100	100	100
SATW20_09840	1044973	1045900	putative oligopeptide transport system permeaseprotein	oppB	100	100	100	100	100	100	100	100	100	100	100	100	100	100	100	100	100	100	100	100	100	100	100	100	100	100	100	99.24487594	100	100	100	100	100	100	100	100	100	100	100	100	100	100	100	100	100
SATW20_09850	1045899	1046970	putative oligopeptide transport system permeaseprotein	oppC	100	100	100	100	100	100	100	100	100	100	100	100	100	100	100	100	100	100	100	100	100	100	100	100	100	100	100	99.71988796	100	100	100	100	100	100	100	100	100	100	100	100	100	100	100	100	100
SATW20_09860	1046986	1048069	putative oligopeptide transport ATP-bindingprotein	oppD	100	100	100	100	100	100	100	100	100	100	100	100	100	100	100	100	100	100	100	100	100	100	100	100	100	100	100	100	100	100	100	100	100	100	100	100	100	100	100	100	100	100	100	100	100
SATW20_09870	1048058	1049000	putative oligopeptide transport ATP-bindingprotein	oppF	100	100	100	100	100	100	100	100	100	100	100	100	100	100	100	100	100	100	100	100	100	100	100	100	100	100	100	100	100	100	100	100	100	100	100	100	100	100	100	100	100	100	100	100	100
SATW20_09880	1049018	1050674	transport system extracellular bindinglipoprotein	-	100	100	100	100	100	100	100	100	100	100	100	100	100	100	100	100	100	100	100	100	100	100	100	100	100	100	100	100	100	100	100	100	100	100	100	100	100	100	100	100	100	100	100	100	100
SATW20_09890	1050885	1052601	transport system extracellular bindinglipoprotein	-	100	100	100	100	100	100	100	100	100	100	100	100	100	100	100	100	100	100	100	100	100	100	100	100	100	100	100	100	100	100	100	100	100	100	100	100	100	100	100	100	100	100	100	100	100
SATW20_09900	1052651	1053638	putative oligopeptide transport ATP-bindingprotein	appD	100	100	100	100	100	100	100	100	100	100	100	100	100	100	100	100	100	100	100	100	100	100	100	100	100	100	100	100	100	100	100	100	100	100	100	100	100	100	100	100	100	100	100	100	100
SATW20_09910	1053640	1054621	putative oligopeptide transport ATP-bindingprotein	appF	100	100	100	100	100	100	100	100	100	100	100	100	100	100	100	100	100	100	100	100	100	100	100	100	100	100	99.8980632	100	100	100	100	100	100	100	100	100	100	100	100	100	100	100	100	100	100
SATW20_09920	1054613	1055576	putative oligopeptide transport system permease protein	appB	100	100	100	100	100	100	100	100	100	100	100	100	100	100	100	100	100	100	100	100	100	100	100	100	100	100	100	100	100	100	100	100	100	100	100	100	100	100	100	100	100	100	100	100	100
SATW20_09930	1055588	1056470	putative oligopeptide transport system permease protein	appC	100	100	100	100	100	100	100	100	100	100	100	100	100	100	100	100	100	100	100	100	100	100	100	100	100	100	99.31972789	100	100	100	100	100	100	100	100	100	100	100	100	100	100	100	100	100	100
SATW20_09940	1056511	1057501	putative tryptophanyl-tRNA synthetase	trpS	100	100	100	100	100	100	100	100	100	100	100	100	100	100	100	100	100	100	100	100	100	100	100	100	100	100	100	100	100	100	100	100	100	100	100	100	100	100	100	100	100	100	100	100	100
SATW20_09950	1057795	1058191	regulatory protein Spx	spxA	100	100	100	100	100	100	100	100	100	100	100	100	100	100	100	100	100	100	100	100	100	100	100	100	100	100	100	100	100	100	100	100	100	100	100	100	100	100	100	100	100	100	100	100	100
SATW20_09960	1058561	1059281	adapter protein mecA	-	100	100	100	100	100	100	100	100	100	100	100	100	100	100	100	100	100	100	100	100	100	100	100	100	100	100	100	100	100	100	100	100	100	100	100	100	100	100	100	100	100	100	100	100	100
SATW20_09970	1059401	1060387	conserved hypothetical protein (pseudogene)	-	100	100	100	100	100	100	100	100	100	100	100	100	100	100	100	100	100	100	100	100	100	100	100	100	100	100	100	100	100	100	100	100	100	100	100	100	100	100	100	100	100	100	100	100	100
SATW20_09980	1060434	1062243	putative oligopeptidase	pepB	100	100	100	100	100	100	100	100	100	100	100	100	100	100	100	100	100	100	100	100	100	100	100	100	100	100	100	100	100	100	100	100	100	100	100	100	100	100	100	100	100	100	100	100	100
SATW20_09990	1062702	1063509	conserved hypothetical protein	-	100	100	100	100	100	100	100	100	100	100	100	100	100	100	100	100	100	100	100	100	100	100	100	100	100	100	100	96.77819083	100	100	100	100	100	100	100	100	100	100	100	100	100	100	100	100	100
SATW20_10000	1063531	1063897	protozoan/cyanobacterial globin family protein	-	100	100	100	100	100	100	100	100	100	100	100	100	100	100	100	100	100	100	100	100	100	100	100	100	100	100	100	100	100	100	100	100	100	100	100	100	100	100	100	100	100	100	100	100	100
SATW20_10010	1064000	1064594	putative adenylate cyclase	-	100	100	100	100	100	100	100	100	100	100	100	100	100	100	100	100	100	100	100	100	100	100	100	100	100	100	100	100	100	100	100	100	100	100	100	100	100	100	100	100	100	100	100	100	100
SATW20_10020	1064779	1065127	conserved hypothetical protein	-	100	100	100	100	100	100	100	100	100	100	100	100	100	100	100	100	100	100	100	100	100	100	100	100	100	100	100	100	100	100	100	100	100	100	100	100	100	100	100	100	100	100	100	100	100
SATW20_10030	1065143	1065779	conserved hypothetical protein	-	100	100	100	100	100	100	100	100	100	100	100	100	100	100	100	100	100	100	100	100	100	100	100	100	100	100	100	100	100	100	100	100	100	100	100	100	100	100	100	100	100	100	100	100	100
SATW20_10040	1065795	1066605	probable inorganic polyphosphate/ATP-NAD kinase	ppnK; OrderedLocusNames=SAS0876;	100	100	100	100	100	100	100	100	100	100	100	100	100	100	100	100	100	100	100	100	100	100	100	100	100	100	100	100	100	100	100	100	100	100	100	100	100	100	100	100	100	100	100	100	100
SATW20_10050	1066601	1067456	putative RNA pseudouridylate synthase	-	100	100	100	100	100	100	100	100	100	100	100	100	100	100	100	100	100	100	100	100	100	100	100	100	100	100	100	100	100	100	100	100	100	100	100	100	100	100	100	100	100	100	100	100	100
SATW20_10060	1067476	1068862	putative divalent cation transport protein	-	100	100	100	100	100	100	100	100	100	100	100	100	100	100	100	100	100	100	100	100	100	100	100	100	100	100	100	100	100	100	100	100	100	100	100	100	100	100	100	100	100	100	100	100	100
SATW20_10070	1068871	1070716	putative cation transport protein	-	100	100	100	100	100	100	100	100	100	100	100	100	100	100	100	100	100	100	100	100	100	100	100	100	100	100	100	99.83739837	100	100	100	100	100	100	100	100	100	100	100	100	100	100	100	100	100
SATW20_10080	1070993	1071764	enoyl-[acyl-carrier-protein] reductase [NADH]	fabI	100	100	100	100	100	100	100	100	100	100	100	100	100	100	100	100	100	100	100	100	100	100	100	100	100	100	100	100	100	100	100	100	100	100	100	100	100	100	100	100	100	100	100	100	100
SATW20_10090	1071958	1073044	putative membrane protein	-	100	100	100	100	100	100	100	100	100	100	100	100	100	100	100	100	100	100	100	100	100	100	100	100	100	100	100	100	100	100	100	100	100	100	100	100	100	100	100	100	100	100	100	100	100
SATW20_10100	1073385	1074954	sodium:alanine symporter family protein	-	100	100	100	100	100	100	100	100	100	100	100	100	100	100	100	100	100	100	100	100	100	100	100	100	100	100	99.93626514	100	100	100	100	100	100	100	100	100	100	100	100	100	100	100	100	100	100
SATW20_10110	1075095	1075854	conserved hypothetical protein	-	100	100	100	100	100	100	100	100	100	100	100	100	100	100	100	100	100	100	100	100	100	100	100	100	100	100	100	100	100	100	100	100	100	100	100	100	100	100	100	100	100	100	100	100	100
SATW20_10120	1076047	1076557	2'5' RNA ligase family protein	-	100	100	100	100	100	100	100	100	100	100	100	100	100	100	100	100	100	100	100	100	100	100	100	100	100	100	100	100	100	100	100	100	100	100	100	100	100	100	100	100	100	100	100	100	100
SATW20_10130	1076669	1077860	putative membrane protein	-	100	100	100	100	100	100	100	100	100	100	100	100	100	100	100	100	100	100	100	100	100	100	100	100	100	100	100	100	100	100	100	100	100	100	100	100	100	100	100	100	100	100	100	100	100
SATW20_10140	1077837	1079013	processive diacylglycerol glucosyltransferase	ugtP	100	100	100	100	100	100	100	100	100	100	100	100	100	100	100	100	100	100	100	100	100	100	100	100	100	100	100	100	100	100	100	100	100	100	100	100	100	100	100	100	100	100	100	100	100
SATW20_10150	1079445	1080927	UDP-N-acetylmuramoylalanyl-D-glutamate--26-diaminopimelate ligase	murE	100	100	100	100	100	100	100	100	100	100	100	100	100	100	100	100	100	100	100	100	100	100	100	100	100	100	100	100	100	100	100	100	100	99.93252362	100	100	100	100	100	100	100	100	100	100	100
SATW20_10160	1080919	1081171	hypothetical protein	-	100	100	100	100	100	100	100	100	100	100	100	100	100	100	100	100	100	100	100	100	100	100	100	100	100	100	100	100	100	100	100	100	100	100	100	100	100	100	100	100	100	100	100	100	100
SATW20_10170	1081170	1082733	peptide chain release factor 3	prfC	100	100	100	100	100	100	100	100	100	100	100	100	100	100	100	100	100	100	100	100	100	100	100	100	100	100	100	99.80806142	100	100	100	100	100	100	100	100	100	100	100	100	100	100	100	100	100
SATW20_10180	1083034	1083838	putative membrane protein	-	100	100	100	100	100	100	100	100	100	100	100	100	100	100	100	100	100	100	100	100	100	100	100	100	100	100	100	100	100	100	100	100	100	100	100	100	100	100	100	100	100	100	100	100	100
SATW20_10190	1084056	1086381	putative protease	htrA2	100	100	100	100	100	100	100	100	100	100	100	100	100	100	100	100	100	100	100	100	100	100	100	99.95698925	100	100	100	100	100	100	100	100	100	100	100	100	100	100	100	100	100	100	100	100	100
SATW20_10200	1086397	1087756	putative sodium transport protein	-	100	100	100	100	100	100	100	100	100	100	100	100	100	100	100	100	100	100	100	100	100	100	100	100	100	100	100	100	100	100	99.48491538	100	100	100	100	100	100	100	100	100	100	100	100	100	100
SATW20_10210	1087894	1089406	putative 5'-nucleotidase	-	100	100	100	100	100	100	100	100	100	100	100	100	100	100	100	100	100	100	100	100	100	100	100	100	100	100	99.8015873	100	100	100	99.86772487	100	100	100	100	100	100	100	100	100	100	100	100	100	100
SATW20_10220	1089892	1090462	putative regulatory protein	-	100	100	100	100	100	100	100	100	100	100	100	100	100	100	100	100	100	100	100	100	100	100	100	100	100	100	100	100	100	100	100	100	100	100	100	100	100	100	100	100	100	100	100	100	100
SATW20_10230	1090671	1090890	conserved hypothetical protein	-	100	100	100	100	100	100	100	100	100	100	100	100	100	100	100	100	100	100	100	100	100	100	100	100	100	100	100	100	100	100	100	100	100	100	100	100	100	100	100	100	100	100	100	100	100
SATW20_10240	1090970	1091957	putative lipoate-protein ligase A	-	100	100	100	100	100	100	100	100	100	100	100	100	100	100	100	100	100	100	100	100	100	100	100	100	100	100	100	100	100	100	100	100	100	100	100	100	100	100	100	100	100	100	100	100	100
SATW20_10250	1092155	1092332	hypothetical protein	-	100	100	100	100	100	100	100	100	100	100	100	100	100	100	100	100	100	100	100	100	100	100	100	100	100	100	100	100	100	100	100	100	100	100	100	100	100	100	100	100	100	100	100	100	100
SATW20_10260	1092418	1092949	putative membrane protein	-	100	100	100	100	100	100	100	100	100	100	100	100	100	100	100	100	100	100	100	100	100	100	100	100	99.81167608	100	100	100	100	100	100	100	100	100	100	100	100	100	100	100	100	100	100	100	100
SATW20_10270	1093967	1094249	putative bacteriocin precursor (fragment)	-	100	100	100	100	100	100	100	100	100	100	100	100	100	100	100	100	100	100	100	100	100	100	100	100	100	100	100	100	100	100	100	100	100	100	100	100	100	100	100	100	100	100	100	100	100
SATW20_10280	1094292	1096257	putative membrane protein	-	100	100	100	100	100	100	100	100	100	100	100	100	100	100	100	100	100	100	100	100	100	100	100	100	100	100	100	100	100	100	100	100	100	100	100	100	100	100	100	100	100	100	100	100	100
SATW20_10290	1096259	1096580	putative exported protein	-	100	100	100	100	100	100	100	100	100	100	100	100	100	100	100	100	100	100	100	100	100	100	100	100	100	100	100	100	100	100	100	100	100	100	100	100	100	100	100	100	100	100	100	100	100
SATW20_10300	1096576	1097218	ABC transporter ATP-binding protein	-	100	100	100	100	100	100	100	100	100	100	100	100	100	100	100	100	100	100	100	100	100	100	100	100	100	100	100	100	100	100	100	100	100	100	100	100	100	100	100	100	100	100	100	100	100
SATW20_10310	1097874	1098162	hypothetical protein	-	100	100	100	100	100	100	100	100	100	100	100	100	100	100	100	100	100	100	100	100	100	100	100	100	100	100	100	100	100	100	100	100	100	100	100	100	100	100	100	100	100	100	100	100	100
SATW20_10320	1098167	1099649	putative glycosyl transferases	-	100	100	100	100	100	100	100	100	100	100	100	100	100	100	100	100	100	100	100	100	100	100	100	100	100	100	100	100	100	100	100	100	100	100	100	100	100	100	100	100	100	100	100	100	100
SATW20_10330	1099737	1100097	putative membrane protein	-	100	100	100	100	100	100	100	100	100	100	100	100	100	100	100	100	100	100	100	100	100	100	100	100	100	100	100	100	100	100	100	100	100	100	100	100	100	100	100	100	100	100	100	100	100
SATW20_10340	1100570	1101530	transport system extracellular bindinglipoprotein	-	100	100	100	100	100	100	100	100	100	100	100	100	100	100	100	100	100	100	100	100	100	100	100	100	100	100	99.47916667	100	100	100	99.89583333	100	100	100	100	100	100	100	100	100	100	100	100	100	100
SATW20_10350	1101575	1101692	hypothetical protein	-	100	100	100	100	100	100	100	100	100	100	100	100	100	100	100	100	100	100	100	100	100	100	100	100	100	100	100	100	100	100	100	100	100	100	100	100	100	100	100	100	100	100	100	100	100
SATW20_10360	1101770	1101986	putative membrane protein	-	100	100	100	100	100	100	100	100	100	100	100	100	100	100	100	100	100	100	100	100	100	100	100	100	100	100	100	100	100	100	100	100	100	100	100	100	100	100	100	100	100	100	100	100	100
SATW20_10370	1102150	1102702	acetyltransferase (GNAT) family protein	-	100	100	100	100	100	100	100	100	100	100	100	100	100	100	100	100	100	100	100	100	100	100	100	100	100	100	100	100	100	100	99.81884058	100	100	100	100	100	100	100	100	100	100	100	100	100	100
SATW20_10380	1102753	1103692	UbiA prenyltransferase family protein	-	100	100	100	100	100	100	100	100	100	100	100	100	100	100	100	100	100	100	100	100	100	100	100	100	100	100	100	99.68051118	100	100	100	100	100	100	100	100	100	100	100	100	100	100	100	100	100
SATW20_10390	1104023	1105235	putative chorismate binding enzyme	-	100	100	100	100	100	100	100	100	100	100	100	100	100	100	100	100	100	100	100	100	100	100	100	100	100	100	100	100	100	100	100	100	100	100	100	100	100	100	100	100	100	100	100	100	100
SATW20_10400	1105221	1106895	putative menaquinone biosynthesis bifunctionalprotein	-	100	100	100	100	100	100	100	100	100	100	100	100	100	100	100	100	100	100	100	100	100	100	100	100	100	100	100	100	100	100	100	100	100	100	100	100	100	100	100	100	100	100	100	100	100
SATW20_10410	1106881	1107685	putative hydrolase	-	100	100	100	100	100	100	100	100	100	100	100	100	100	100	100	100	100	100	100	100	100	100	100	100	100	100	100	100	100	100	100	100	100	100	100	100	100	100	100	100	100	100	100	100	100
SATW20_10420	1107677	1108499	putative naphthoate synthase	menB	100	100	100	100	100	100	100	100	100	100	100	100	100	100	100	100	100	100	100	100	100	100	100	100	100	100	100	100	100	100	100	100	100	100	100	100	100	100	100	100	100	100	100	100	100
SATW20_10430	1108737	1109067	staphostatin B	sspC	100	100	100	100	100	100	100	100	100	100	100	100	100	100	100	100	100	100	100	100	100	100	100	100	100	100	100	100	100	100	100	100	100	100	100	100	100	100	100	100	100	100	100	100	100
SATW20_10440	1109104	1110286	staphopain B	sspB	100	100	100	100	100	100	100	100	100	100	100	100	100	100	100	100	100	100	100	100	100	100	100	100	100	100	100	100	100	100	100	100	100	100	100	100	100	100	100	100	100	100	100	100	100
SATW20_10450	1110367	1111378	glutamyl endopeptidase	sspA	100	100	100	100	100	100	100	100	100	100	100	100	100	100	100	100	100	100	100	100	100	100	100	100	100	100	100	100	100	100	100	100	100	100	100	100	100	100	100	100	100	100	100	100	100
SATW20_10460	1111905	1113060	putative aminotransferase	-	100	100	100	100	100	100	100	100	100	100	100	100	100	100	100	100	100	100	100	100	100	100	100	100	100	100	100	99.56709957	100	100	100	100	100	100	100	100	100	100	100	100	100	100	100	100	100
SATW20_10470	1113255	1114266	putative membrane protein	-	100	100	100	100	100	100	100	100	100	100	100	100	100	100	100	100	100	100	100	100	100	100	100	100	100	100	100	100	100	100	100	100	100	100	100	100	100	100	100	100	100	100	100	100	100
SATW20_10480	1114418	1114838	MarR family regulatory protein	-	100	100	100	100	100	100	100	100	100	100	100	100	100	100	100	100	100	100	100	100	100	100	100	100	100	100	100	100	100	100	100	100	100	100	100	100	100	100	100	100	100	100	100	100	100
SATW20_10490	1115044	1118815	bifunctional autolysin precursor	atl	100	100	100	100	100	99.57570936	94.00689472	94.00689472	100	94.00689472	100	100	94.00689472	93.90082206	94.00689472	94.00689472	100	94.00689472	94.00689472	93.90082206	94.00689472	93.90082206	100	100	99.36356404	99.62874569	100	93.90082206	94.77592151	100	100	100	100	100	94.00689472	100	100	100	100	100	100	100	94.00689472	100	100
SATW20_10500	1119042	1119477	acetyltransferase (GNAT) family protein	-	100	100	100	100	100	100	100	100	100	100	100	100	100	100	100	100	100	100	100	100	100	100	100	100	100	100	100	100	100	100	100	100	100	100	100	100	100	100	100	100	100	100	100	100	100
SATW20_10510	1119631	1120102	conserved hypothetical protein	-	100	100	100	100	100	100	100	100	100	100	100	100	100	100	100	100	100	100	100	100	100	100	100	100	100	100	100	100	100	100	100	100	100	100	100	100	100	100	100	100	100	100	100	100	100
SATW20_10520	1120149	1121367	putative exported protein	-	100	100	100	100	100	100	100	100	100	100	100	100	100	100	100	100	100	100	100	100	100	100	100	100	100	100	100	100	100	100	100	100	100	100	100	100	100	100	100	100	100	100	100	100	100
SATW20_10530	1121817	1123011	autolysis and methicillin resistant-relatedprotein	fmt	100	100	100	100	100	100	100	100	100	100	100	100	100	100	100	100	100	100	100	100	100	100	100	100	100	100	100	100	100	100	100	100	100	100	100	100	100	100	100	100	100	100	100	100	100
SATW20_10540	1123547	1123826	putative quinol oxidase polypeptide IV	qoxD	100	100	100	100	100	100	100	100	100	100	100	100	100	100	100	100	100	100	100	100	100	100	100	100	100	100	100	100	100	100	97.84946237	100	100	100	100	100	100	100	100	100	100	100	100	100	100
SATW20_10550	1123834	1124440	putative quinol oxidase polypeptide III	qoxC	100	100	100	100	100	100	100	100	100	100	100	100	100	100	100	100	100	100	100	100	100	100	100	100	100	100	100	100	100	100	100	100	100	100	100	100	100	100	100	100	100	100	100	100	100
SATW20_10560	1124429	1126418	putative quinol oxidase polypeptide I	qoxB	100	100	100	100	100	100	100	100	100	100	100	100	100	100	100	100	100	100	100	100	100	100	100	100	100	100	100	100	100	100	100	100	100	100	100	100	100	100	100	100	100	100	100	100	100
SATW20_10570	1126417	1127518	putative quinol oxidase polypeptide IIprecursor	qoxA	100	100	100	100	100	100	100	100	100	100	100	100	100	100	100	100	100	100	100	100	100	100	100	100	100	100	100	100	100	100	100	100	100	100	100	100	100	100	100	100	100	100	100	100	100
SATW20_10580	1128089	1128407	putative exported protein	-	100	100	100	100	100	100	100	100	100	100	100	100	100	100	100	100	100	100	100	100	100	100	100	100	100	100	100	100	100	100	100	100	100	100	100	100	100	100	100	100	100	100	100	100	100
SATW20_10590	1129211	1130072	FolD bifunctional protein [includes:methylenetetrahydrofolate dehydrogenase/methenyltetrahydrofolate cyclohydrolase]	folD	100	100	100	100	100	100	100	100	100	100	100	100	100	100	100	100	100	100	100	100	100	100	100	100	100	100	100	100	100	100	100	100	100	100	100	100	100	100	100	100	100	100	100	100	100
SATW20_10600	1130335	1130755	putative phosphoribosylaminoimidazolecarboxylase catalytic subunit	purE	100	100	100	100	100	100	100	100	100	100	100	100	100	100	100	100	100	100	100	100	100	100	100	100	100	100	100	99.76190476	100	100	100	100	100	100	100	100	100	100	100	100	100	100	100	100	100
SATW20_10610	1130741	1131866	putative phosphoribosylaminoimidazolecarboxylase ATPase subunit	purK	100	100	100	100	100	100	100	100	100	100	100	100	100	100	100	100	100	100	100	100	100	100	100	100	100	100	100	100	100	100	100	100	100	100	100	100	100	100	100	100	100	100	100	100	100
SATW20_10620	1131869	1132574	putativephosphoribosylaminoimidazole-succinocarboxamide synthase	purC	100	100	100	100	100	100	100	100	100	100	100	100	100	100	100	100	100	100	100	100	100	100	100	100	100	100	100	100	100	100	100	100	100	100	100	100	100	100	100	100	100	100	100	100	100
SATW20_10630	1132573	1132837	PurS protein	-	100	100	100	100	100	100	100	100	100	100	100	100	100	100	100	100	100	100	100	100	100	100	100	100	100	100	100	100	100	100	100	100	100	100	100	100	100	100	100	100	100	100	100	100	100
SATW20_10640	1132838	1133510	putative phosphoribosylformylglycinamidinesynthase I	purQ	100	100	100	100	100	100	100	100	100	100	100	100	100	100	100	100	100	100	100	100	100	100	100	100	100	100	100	100	100	100	100	100	100	100	100	100	100	100	100	100	100	100	100	100	100
SATW20_10650	1133502	1135692	putative phosphoribosylformylglycinamidinesynthase II	purL	100	100	100	100	100	100	100	100	100	100	100	100	100	100	100	100	100	100	100	100	100	100	100	100	100	100	100	100	100	100	100	100	100	100	100	100	100	100	100	100	100	100	100	100	100
SATW20_10660	1135670	1137155	putative amidophosphoribosyltransferaseprecursor	purF	100	100	100	100	100	100	100	100	100	100	100	100	100	100	100	100	100	100	100	100	100	100	100	100	100	100	100	100	100	100	100	100	100	100	100	100	100	100	100	100	100	100	100	100	100
SATW20_10670	1137147	1138176	putative phosphoribosylformylglycinamidinecyclo-ligase	purM	100	100	100	100	100	100	100	100	100	100	100	100	100	100	100	100	100	100	100	100	100	100	100	100	100	100	100	100	100	100	100	100	99.90281827	100	100	100	100	100	100	100	100	100	100	100	100
SATW20_10680	1138178	1138745	phosphoribosylglycinamide formyltransferase	purN	100	100	100	100	100	100	100	100	100	100	100	100	100	100	100	100	100	100	100	100	100	100	100	100	100	100	100	100	100	100	100	100	100	100	100	100	100	100	100	100	100	100	100	100	100
SATW20_10690	1138759	1140238	putative bifunctional purine biosynthesisprotein [includes: phosphoribosylaminoimidazolecarboxamideformyltransferase and IMP cyclohydrolase]	purH	100	100	100	100	100	100	100	100	100	100	100	100	100	100	100	100	100	100	100	100	100	100	100	100	100	100	100	100	100	100	100	100	100	100	100	100	100	100	100	100	100	100	100	100	100
SATW20_10700	1140259	1141507	putative phosphoribosylamine--glycine ligase	purD	100	100	100	100	100	100	100	100	100	100	100	100	100	100	100	100	100	100	100	100	100	100	100	100	100	100	100	100	100	100	100	100	100	100	100	100	100	100	100	100	100	100	100	100	100
SATW20_10710	1141771	1142578	putative cobalt transport protein	ykoC	100	100	100	100	100	100	100	100	100	100	100	100	100	100	100	100	100	100	100	100	100	100	100	100	100	100	100	100	100	100	100	100	100	100	100	100	100	100	100	100	100	100	100	100	100
SATW20_10720	1142570	1143971	ABC transporter ATP-binding protein	ykoD	100	100	100	100	100	100	100	100	100	100	100	100	100	100	100	100	100	100	100	100	100	100	100	100	100	100	100	100	100	100	100	100	100	100	100	100	100	100	100	100	100	100	100	100	100
SATW20_10730	1143985	1144561	putative membrane protein	ykoE	100	100	100	100	100	100	100	100	100	100	100	100	100	100	100	100	100	100	100	100	100	100	100	100	100	100	100	100	100	100	100	100	100	100	100	100	100	100	100	100	100	100	100	100	100
SATW20_10740	1145144	1145279	hypothetical protein	-	100	100	100	100	100	100	100	100	100	100	100	100	100	100	100	100	100	100	100	100	100	100	100	100	100	100	100	100	100	100	100	100	100	100	100	100	100	100	100	100	100	100	100	100	100
SATW20_10750	1145430	1146726	putative membrane protein	-	100	100	100	100	100	100	100	100	100	100	100	100	100	100	100	100	100	100	100	100	100	100	100	100	100	100	100	100	100	100	100	100	100	100	100	100	100	100	100	100	100	100	100	100	100
SATW20_10760	1147150	1148323	conserved hypothetical protein	-	100	100	100	100	100	100	100	100	100	100	100	100	100	100	100	100	100	100	100	100	100	100	100	100	100	100	100	100	100	100	100	100	100	100	100	100	100	100	100	100	100	100	100	100	100
SATW20_10770	1148376	1148919	hypothetical protein	-	100	100	100	100	100	100	100	100	100	100	100	100	100	100	100	100	100	100	100	100	100	100	100	100	100	100	100	100	100	100	100	100	100	100	100	100	100	100	100	100	100	100	100	100	100
SATW20_10780	1149072	1149339	histidine-containing phosphocarrier protein(HPr)	ptsH	100	100	100	100	100	100	100	100	100	100	100	100	100	100	100	100	100	100	100	100	100	100	100	100	100	100	100	100	100	100	100	100	100	100	100	100	100	100	100	100	100	100	100	100	100
SATW20_10790	1149341	1151060	phosphoenolpyruvate-protein phosphotransferase	ptsI	100	100	100	100	100	100	100	100	100	100	100	100	100	100	100	100	100	100	100	100	100	100	100	100	100	100	100	100	100	100	100	100	100	100	100	100	100	100	100	100	100	100	100	100	100
SATW20_10800	1151296	1151530	putative glutaredoxin	-	100	100	100	100	100	100	100	100	100	100	100	100	100	100	100	100	100	100	100	100	100	100	100	100	100	100	100	100	100	100	100	100	100	100	100	100	100	100	100	100	100	100	100	100	100
SATW20_10810	1151727	1153089	putative cytochrome ubiquinol oxidase	-	100	100	100	100	100	100	100	100	100	100	100	100	100	100	100	100	100	100	100	100	100	100	100	100	100	100	100	100	100	100	100	100	100	100	100	100	100	100	100	100	100	100	100	100	100
SATW20_10820	1153085	1154105	putative membrane protein	-	100	100	100	100	100	100	100	100	100	100	100	100	100	100	100	100	100	100	100	100	100	100	100	100	100	100	100	100	100	100	100	100	100	100	100	100	100	100	100	100	100	100	100	100	100
SATW20_10830	1154237	1154900	putative potassium transport protein	-	100	100	100	100	100	100	100	100	100	100	100	100	100	100	100	100	100	100	100	100	100	100	100	100	100	100	100	100	100	100	100	100	100	100	100	100	100	100	100	100	100	100	100	100	100
SATW20_10840	1155248	1156946	ribonuclease J 1	-	100	100	100	100	100	100	100	100	100	100	100	100	100	100	100	100	100	100	100	100	100	100	100	100	100	100	100	100	100	100	100	100	100	100	100	100	100	100	100	100	100	100	100	100	100
SATW20_10850	1156945	1157164	conserved hypothetical protein	-	100	100	100	100	100	100	100	100	100	100	100	100	100	100	100	100	100	100	100	100	100	100	100	100	100	100	100	100	100	100	100	100	100	100	100	100	100	100	100	100	100	100	100	100	100
SATW20_10860	1157644	1158196	putative polypeptide deformylase 2	-	100	100	100	100	100	100	100	100	100	100	100	100	100	100	100	100	100	100	100	100	100	100	100	100	100	100	100	100	100	100	100	100	100	100	100	100	100	100	100	100	100	100	100	100	100
SATW20_10870	1158560	1159187	putative lipoprotein	-	100	100	100	100	100	100	100	100	100	100	100	100	100	100	100	100	100	100	100	100	100	100	100	100	100	100	100	100	100	100	100	100	100	100	100	100	100	100	100	100	100	100	100	100	100
SATW20_10880	1159357	1160470	putative pyruvate dehydrogenase E1 componentalpha subunit	pdhA	100	100	100	100	100	100	100	100	100	100	100	100	100	100	100	100	100	100	100	100	100	100	100	100	100	100	100	100	100	100	100	100	100	100	100	100	100	100	100	100	100	100	100	100	100
SATW20_10890	1160473	1161451	putative pyruvate dehydrogenase E1 componentbeta subunit	pdhB	100	100	100	100	100	100	100	100	100	100	100	100	100	100	100	100	100	100	100	100	100	100	100	100	100	100	100	100	100	100	100	100	100	100	100	100	100	100	100	100	100	100	100	100	100
SATW20_10900	1161541	1162834	dihydrolipoamide acetyltransferase component ofpyruvate dehydrogenase complex	pdhC	100	100	100	100	100	100	100	100	100	100	100	100	100	100	100	100	100	100	100	100	100	100	100	100	100	100	100	100	100	100	100	100	100	100	100	100	100	100	100	100	100	100	100	100	100
SATW20_10910	1162837	1164244	dihydrolipoamide dehydrogenase	pdhD	100	100	100	100	100	100	100	100	100	100	100	100	100	100	100	100	100	100	100	100	100	100	100	100	100	100	100	100	100	100	100	100	100	100	100	100	100	100	100	100	100	100	100	100	100
SATW20_10920	1164411	1164687	conserved hypothetical protein	-	100	100	100	100	100	100	100	100	100	100	100	100	100	100	100	100	100	100	100	100	100	100	100	100	100	100	100	100	100	100	100	100	100	100	100	100	100	100	100	100	100	100	100	100	100
SATW20_10930	1164830	1165370	putative DNA-binding protein	-	100	100	100	100	100	100	100	100	100	100	100	100	100	100	100	100	100	100	100	100	100	100	100	100	100	100	100	100	100	100	100	100	100	100	100	100	100	100	100	100	100	100	100	100	100
SATW20_10940	1165382	1166477	putative ABC transport ATP-binding protein	-	100	100	100	100	100	100	100	100	100	100	100	100	100	100	100	100	100	100	100	100	100	100	100	100	100	100	100	100	100	100	100	100	100	100	100	100	100	100	100	100	100	100	100	100	100
SATW20_10950	1166469	1167267	putative ABC transport system permease protein	-	100	100	100	100	100	100	100	100	100	100	100	100	100	100	100	100	100	100	100	100	100	100	100	100	100	100	100	100	100	100	100	100	100	100	100	100	100	100	100	100	100	100	100	100	100
SATW20_10960	1167272	1168082	putative ABC transport system permease protein	-	100	100	100	100	100	100	100	100	100	100	100	100	100	100	100	100	100	100	100	100	100	100	100	100	100	100	99.38271605	100	100	100	100	100	100	100	100	100	100	100	100	100	100	100	100	100	100
SATW20_10970	1168081	1169155	ABC transporter extracellular binding protein	-	100	100	100	100	100	100	100	100	100	100	100	100	100	100	100	100	100	100	100	100	100	100	100	100	100	100	100	100	100	100	100	100	100	100	100	100	100	100	100	100	100	100	100	100	100
SATW20_10980	1169228	1170248	putative membrane protein	-	100	100	100	100	100	100	100	100	100	100	100	100	100	100	100	100	100	100	100	100	100	100	100	100	100	100	100	100	100	100	100	100	100	100	100	100	100	100	100	100	100	100	100	100	100
SATW20_10990	1170530	1170950	putative membrane protein	-	100	100	100	100	100	100	100	100	100	100	100	100	100	100	100	100	100	100	100	100	100	100	100	100	100	100	100	100	100	100	100	100	100	100	100	100	100	100	100	100	100	100	100	100	100
SATW20_11000	1171031	1172384	putative manganese transport protein	-	100	100	100	100	100	100	100	100	100	100	100	100	100	100	100	100	100	100	100	100	100	100	100	100	100	100	100	100	100	100	100	100	100	100	100	100	100	100	100	100	100	100	100	100	100
SATW20_11010	1172567	1173182	conserved hypothetical protein	-	100	100	100	100	100	100	100	100	100	100	100	100	100	100	100	100	100	100	100	100	100	100	100	100	100	100	100	100	100	100	100	100	100	100	100	100	100	100	100	100	100	100	100	100	100
SATW20_11020	1173338	1174166	inositol monophosphatase family protein	-	100	100	100	100	100	100	100	100	100	100	100	100	100	100	100	100	100	100	100	100	100	100	100	100	100	100	100	100	100	100	100	100	100	100	100	100	100	100	100	100	100	100	100	100	100
SATW20_11030	1174319	1174511	putative membrane protein	-	100	100	100	100	100	100	100	100	100	100	100	100	100	100	100	100	100	100	100	100	100	100	100	100	100	100	100	100	100	100	100	100	100	100	100	100	100	100	100	100	100	100	100	100	100
SATW20_11040	1174612	1176460	BipA family GTPase	-	100	100	100	100	100	100	100	100	100	100	100	100	100	100	100	100	100	100	100	100	100	100	100	100	100	100	100	100	100	100	100	100	100	100	100	100	100	100	100	100	100	100	100	100	100
SATW20_11050	1176599	1176767	conserved hypothetical protein	-	100	100	100	100	100	100	100	100	100	100	100	100	100	100	100	100	100	100	100	100	100	100	100	100	100	100	100	100	100	100	100	100	100	100	100	100	100	100	100	100	100	100	100	100	100
SATW20_11060	1176768	1177251	conserved hypothetical protein	-	100	100	100	100	100	100	100	100	100	100	100	100	100	100	100	100	100	100	100	100	100	100	100	100	100	100	100	100	100	100	100	100	100	100	100	100	100	100	100	100	100	100	100	100	100
SATW20_11070	1177391	1177667	conserved hypothetical protein	-	100	100	100	100	100	100	100	100	100	100	100	100	100	100	100	100	100	100	100	100	100	100	100	100	100	100	100	100	100	100	100	100	100	100	100	100	100	100	100	100	100	100	100	100	100
SATW20_11080	1177980	1179207	putative cell division protein	-	100	100	100	100	100	100	100	100	100	100	100	100	100	100	100	100	100	100	100	100	100	100	100	100	100	100	100	100	100	100	100	100	100	100	100	100	100	100	100	100	100	100	100	100	100
SATW20_11090	1179760	1183213	putative pyruvate carboxylase	-	100	100	100	100	100	100	100	100	100	100	100	100	100	100	100	100	100	100	100	100	100	100	100	100	100	100	100	100	100	100	99.91311903	100	100	100	100	100	100	100	100	100	100	100	100	100	100
SATW20_11100	1183352	1184264	putative heme A synthase	ctaA	100	100	100	100	100	100	100	100	100	100	100	100	100	100	100	100	100	100	100	100	100	100	100	100	100	100	100	100	100	100	100	100	100	100	100	100	100	100	100	100	100	100	100	100	100
SATW20_11110	1184703	1185615	putative protoheme IX farnesyltransferase	ctaB	100	100	100	100	100	100	100	100	100	100	100	100	100	100	100	100	100	100	100	100	100	100	100	100	100	100	100	100	100	100	100	100	100	100	100	100	100	100	100	100	100	100	100	100	100
SATW20_11120	1185639	1186101	putative membrane protein	-	100	100	100	100	100	100	100	100	100	100	100	100	100	100	100	100	100	100	100	100	100	100	100	100	100	100	100	100	100	100	99.35064935	100	100	100	100	100	100	100	100	100	100	100	100	100	100
SATW20_11130	1186427	1187465	putative membrane protein	-	100	100	100	100	100	100	100	100	100	100	100	100	100	100	100	100	100	100	100	100	100	100	100	100	100	100	100	100	100	100	100	100	100	100	100	100	100	100	100	100	100	100	100	100	100
SATW20_11140	1187480	1187915	conserved hypothetical protein	-	100	100	100	100	100	100	100	100	100	100	100	100	100	100	100	100	100	100	100	100	100	100	100	100	100	100	100	100	100	100	100	100	100	100	100	100	100	100	100	100	100	100	100	100	100
SATW20_11150	1187977	1188904	putative exported protein	-	100	100	100	100	100	100	100	100	100	100	100	100	100	100	100	100	100	100	100	100	100	100	100	100	100	100	100	100	100	100	100	100	100	100	100	100	99.46062567	100	100	100	100	100	100	100	100
SATW20_11160	1189142	1189397	conserved hypothetical protein	-	100	100	100	100	100	100	100	100	100	100	100	100	100	100	100	100	100	100	100	100	100	100	100	100	100	100	100	100	100	100	100	100	100	100	100	100	100	100	100	100	100	100	100	100	100
SATW20_11170	1189399	1189789	conserved hypothetical protein	-	100	100	100	100	100	100	100	100	100	100	100	100	100	100	100	100	100	100	100	100	100	100	100	100	100	100	100	100	100	100	100	100	100	100	100	100	100	100	100	100	100	100	100	100	100
SATW20_11180	1189858	1190401	putative methylase	-	100	100	100	100	100	100	100	100	100	100	100	100	100	100	100	100	100	100	100	100	100	100	100	100	100	100	100	100	100	100	100	100	100	100	100	100	100	100	100	100	100	100	100	100	100
SATW20_11190	1190402	1190885	putative phosphopantetheine adenylyltransferase	coaD	100	100	100	100	100	100	100	100	100	100	100	100	100	100	100	100	100	100	100	100	100	100	100	100	100	100	100	100	100	100	100	100	100	100	100	100	100	100	100	100	100	100	100	100	100
SATW20_11200	1190946	1192086	conserved hypothetical protein	-	100	100	100	100	100	100	100	100	100	100	100	100	100	100	100	100	100	100	100	100	100	100	100	100	100	100	100	100	100	100	100	100	100	100	100	100	100	100	100	100	100	100	100	100	100
SATW20_11210	1192212	1192770	conserved hypothetical protein	-	100	100	100	100	100	100	100	100	100	100	100	100	100	100	100	100	100	100	100	100	100	100	100	100	100	100	100	100	100	100	100	100	100	100	100	100	100	100	100	100	100	100	100	100	100
SATW20_11220	1192849	1193023	50S ribosomal protein L32	rpmF	100	100	100	100	100	100	100	100	100	100	100	100	100	100	100	100	100	100	100	100	100	100	100	100	100	100	100	100	100	100	100	100	100	100	100	100	100	100	100	100	100	100	100	100	100
SATW20_11230	1193176	1195114	iron-regulated heme-iron binding protein	isdB	100	100	100	100	100	100	100	100	100	100	100	100	100	100	100	100	100	100	100	100	100	100	100	100	100	100	100	100	100	100	100	100	100	100	100	100	100	100	100	100	100	100	100	100	100
SATW20_11240	1195316	1196369	iron-regulated heme-iron binding protein	isdA	100	100	100	100	100	100	100	100	100	100	100	100	100	100	100	100	100	100	100	100	100	100	100	100	100	100	100	100	100	100	100	100	100	100	100	100	100	100	100	100	100	100	100	100	100
SATW20_11250	1196577	1197261	putative surface protein	isdC	100	100	100	100	100	100	100	100	100	100	100	100	100	100	100	100	100	100	100	100	100	100	100	100	100	100	100	100	100	100	100	100	100	100	100	100	100	100	100	100	100	100	100	100	100
SATW20_11260	1197260	1198337	putative membrane protein	isdD	100	100	100	100	100	100	100	100	100	100	100	100	100	100	100	100	100	100	100	100	100	100	100	100	100	100	100	99.62859796	100	100	100	100	100	100	100	100	100	100	100	100	100	100	100	100	100
SATW20_11270	1198465	1199212	putative transport system extracellular bindinglipoprotein	isdE	100	100	100	100	100	100	100	100	100	100	100	100	100	100	100	100	100	100	100	100	100	100	100	100	100	100	100	100	100	100	100	100	100	100	100	100	100	100	100	100	100	100	100	100	100
SATW20_11280	1199221	1200190	iron/heme permease	isdF	100	100	100	100	100	100	100	100	100	100	100	100	100	100	100	100	100	100	100	100	100	100	100	100	100	100	100	100	100	100	100	100	100	100	100	100	100	100	100	100	100	100	100	100	100
SATW20_11290	1200251	1200986	sortase B	srtB	100	100	100	100	100	100	100	100	100	100	100	100	100	100	100	100	100	100	100	100	100	100	100	100	100	100	100	100	100	100	100	100	100	100	100	100	100	100	100	100	100	100	100	100	100
SATW20_11300	1201004	1201328	heme-degrading monooxygenase IsdG	isdG	100	100	100	100	100	100	100	100	100	100	100	100	100	100	100	100	100	100	100	100	100	100	100	100	100	100	100	100	100	100	100	100	100	100	100	100	100	100	100	100	100	100	100	100	100
SATW20_11310	1201711	1202452	SpoU rRNA Methylase family protein	-	100	100	100	100	100	100	100	100	100	100	100	100	100	100	100	100	100	100	100	100	100	100	100	100	100	100	100	100	100	100	100	100	100	100	100	100	100	100	100	100	100	100	100	100	100
SATW20_11320	1202832	1203891	putative phenylalanyl-tRNA synthetase alphachain	pheS	100	100	100	100	100	100	100	100	100	100	100	100	100	100	100	100	100	100	100	100	100	100	100	100	100	100	100	100	100	100	100	100	100	100	100	100	100	100	100	100	100	100	100	100	100
SATW20_11330	1203890	1206293	putative phenylalanyl-tRNA synthetase betachain	pheT	100	100	100	100	100	100	100	100	100	100	100	100	100	100	100	100	100	100	100	100	100	100	100	100	100	100	100	100	100	100	100	100	100	100	100	100	100	100	100	100	100	100	100	100	100
SATW20_11340	1206463	1207420	ribonuclease HIII	rnhC	100	100	100	100	100	100	100	100	100	100	100	100	100	100	100	100	100	100	100	100	100	100	100	100	100	100	100	100	100	100	100	100	100	100	100	100	100	100	100	100	100	100	100	100	100
SATW20_11350	1207771	1208038	cell division protein ZapA	zapA	100	100	100	100	100	100	100	100	100	100	100	100	100	100	100	100	100	100	100	100	100	100	100	100	100	100	100	100	100	100	100	100	100	100	100	100	100	100	100	100	100	100	100	100	100
SATW20_11360	1208038	1208560	putative membrane protein	-	100	100	100	100	100	100	100	100	100	100	100	100	100	100	100	100	100	100	100	100	100	100	100	100	100	100	100	100	100	100	100	100	100	100	100	100	100	100	100	100	100	100	100	100	100
SATW20_11370	1208632	1210345	DNA polymerase X family protein	-	100	100	100	100	100	100	100	100	100	100	100	100	100	100	100	100	100	100	100	100	100	100	100	100	100	99.70811442	100	100	100	100	100	100	100	100	100	100	100	100	100	100	100	100	100	100	100
SATW20_11380	1210354	1212703	MutS family DNA mismatch repair protein	-	100	100	100	100	100	100	100	100	100	100	100	100	100	100	100	100	100	100	100	100	100	100	100	100	100	100	100	99.91485739	100	100	100	100	100	100	100	100	100	100	100	100	100	100	100	100	100
SATW20_11390	1212875	1213190	thioredoxin	trxA	100	100	100	100	100	100	100	100	100	100	100	100	100	100	100	100	100	100	100	100	100	100	100	100	100	100	100	100	100	100	100	100	100	100	100	100	100	100	100	100	100	100	100	100	100
SATW20_11400	1213513	1215295	putative excinuclease ABC subunit C	uvrC	100	100	100	100	100	100	100	100	100	100	100	100	100	100	100	100	100	100	100	100	100	100	100	100	100	100	100	100	100	100	99.88776655	100	100	100	100	100	100	100	100	100	100	100	100	100	100
SATW20_11410	1215618	1216233	putative succinate dehydrogenase cytochromeb558	sdhC	100	100	100	100	100	100	100	100	100	100	100	100	100	100	100	100	100	100	100	100	100	100	100	100	100	100	100	100	100	100	100	100	100	100	100	100	100	100	100	100	100	100	100	100	100
SATW20_11420	1216284	1218051	putative succinate dehydrogenase flavoproteinsubunit	sdhA	100	100	100	100	100	100	100	100	100	100	100	100	100	100	100	100	100	100	100	100	100	100	100	100	100	100	100	100	100	100	100	100	100	100	100	100	100	100	100	100	100	100	100	100	100
SATW20_11430	1218050	1218866	putative succinate dehydrogenase iron-sulfurprotein	sdhB	100	100	100	100	100	100	100	100	100	100	100	100	100	100	100	100	100	100	100	100	100	100	100	100	100	100	100	100	100	100	100	100	100	100	100	100	100	100	100	100	100	100	100	100	100
SATW20_11440	1219101	1219902	putative glutamate racemase	murI	100	100	100	100	100	100	100	100	100	100	100	100	100	100	100	100	100	100	100	100	100	100	100	100	100	100	100	100	100	100	100	100	100	100	100	100	100	100	100	100	100	100	100	100	100
SATW20_11450	1219913	1220501	nucleoside-triphosphatase	-	100	100	100	100	100	100	100	100	100	100	100	100	100	100	100	100	100	100	100	100	100	100	100	100	100	100	100	100	100	100	100	100	100	100	100	100	100	100	100	100	100	100	100	100	100
SATW20_11460	1220493	1220997	putative phosphoesterase	-	100	100	100	100	100	100	100	100	100	100	100	100	100	100	100	100	100	100	100	100	100	100	100	100	100	100	100	100	100	100	99.4047619	100	100	100	100	100	100	100	100	100	100	100	100	100	100
SATW20_11470	1221485	1221815	putative exported protein	ecb	100	100	100	100	100	100	100	100	100	100	100	100	100	100	100	100	100	100	100	100	100	100	100	100	100	100	100	100	100	100	100	100	100	100	100	100	100	100	100	100	100	100	100	100	100
SATW20_11480	1222183	1222585	FPRL1 inhibitory protein FLIPr	flr	100	100	100	100	100	100	100	100	100	100	100	100	100	100	100	100	100	100	100	100	100	100	100	100	100	100	100	100	100	100	100	100	100	100	100	100	100	100	100	100	100	100	100	100	100
SATW20_11490	1223256	1223763	putative membrane protein	-	100	100	100	100	100	100	100	100	100	100	100	100	100	100	100	100	100	100	100	100	100	100	100	100	100	100	100	100	100	100	100	100	100	100	100	100	100	100	100	100	100	100	100	100	100
SATW20_11500	1224021	1224519	fibrinogen-binding protein precursor	fib	100	100	100	100	100	100	100	100	100	100	100	100	100	100	100	100	100	100	100	100	100	100	100	100	100	100	100	100	100	100	100	100	100	100	100	100	100	100	100	100	100	100	100	100	100
SATW20_11510	1224672	1225023	putative exported protein	scc	100	100	100	100	100	100	100	100	100	100	100	100	100	100	100	100	100	100	100	100	100	100	100	100	100	100	100	100	100	100	100	100	100	100	100	100	100	100	100	100	100	100	100	100	100
SATW20_11520	1225843	1226029	putative membrane protein	-	100	100	100	100	100	100	100	100	100	100	100	100	100	100	100	100	100	100	100	100	100	100	100	100	100	100	100	100	100	0	100	100	100	100	100	100	100	100	19.89247312	100	100	100	100	100	100
SATW20_11530	1226238	1226487	putative membrane protein	-	100	100	100	100	100	100	100	100	100	100	100	100	100	100	100	100	100	100	100	100	100	100	100	100	100	100	97.18875502	100	100	0	100	100	100	100	100	100	100	100	0	100	100	100	100	100	100
SATW20_11540	1226650	1226884	hypothetical protein	-	100	100	100	100	100	100	100	100	100	100	100	100	100	100	100	100	100	100	100	100	100	100	100	100	100	100	100	100	100	0	100	100	100	100	100	100	100	100	0	100	100	100	100	100	100
SATW20_11550	1227360	1228320	alpha-hemolysin precursor (pseudogene)	hla	100	100	100	100	100	100	100	100	100	100	100	100	100	100	100	100	100	100	100	100	100	100	0	100	100	100	100	100	100	100	100	100	100	100	100	100	100	100	0	100	100	100	100	0	47.08333333
SATW20_11560	1228584	1229757	IS256 transposase	-	100	100	100	100	100	100	100	100	100	100	100	100	100	100	100	100	100	100	100	100	100	100	100	100	100	100	100	100	100	100	100	100	100	100	100	100	100	100	100	100	100	55.58397272	100	100	100
SATW20_11570	1230324	1230471	hypothetical protein	-	100	100	100	100	100	100	100	100	100	100	100	100	100	100	100	100	100	100	100	100	100	100	100	100	100	100	100	100	100	100	100	100	100	100	100	100	100	100	0	100	100	100	100	100	100
SATW20_11580	1231152	1231869	exotoxin	-	100	100	100	100	100	100	100	100	100	100	100	100	100	100	100	100	100	100	100	100	100	100	100	100	100	100	100	100	100	100	100	100	100	100	100	100	100	100	100	100	100	100	100	100	100
SATW20_11590	1231976	1232702	exotoxin	-	100	100	100	100	100	100	100	100	100	100	100	100	100	100	100	100	100	100	100	100	100	100	100	100	100	100	100	100	100	100	100	100	100	100	100	100	100	100	100	100	100	100	100	100	100
SATW20_11600	1232796	1233522	exotoxin	-	100	100	100	100	100	100	100	100	100	100	100	100	100	100	100	100	100	100	100	100	100	100	100	100	100	100	100	100	100	100	100	100	100	100	100	100	100	100	100	100	100	100	100	100	100
SATW20_11610	1233959	1234961	ornithine carbamoyltransferase	otc	100	100	100	100	100	100	100	100	100	100	100	100	100	100	100	100	100	100	100	100	100	100	100	100	100	100	100	100	100	100	100	100	100	100	100	100	100	100	100	100	100	100	100	100	100
SATW20_11620	1234980	1235916	putative carbamate kinase	-	100	100	100	100	100	100	100	100	100	100	100	100	100	100	100	100	100	100	100	100	100	100	100	100	100	100	100	100	100	100	100	100	100	100	100	100	100	100	100	100	100	100	100	100	100
SATW20_11630	1236087	1237644	putative membrane protein	-	100	100	100	100	100	100	100	100	100	100	100	100	100	100	100	100	100	100	100	100	100	100	100	53.62877328	100	100	100	99.29351317	100	100	100	100	100	100	100	100	100	100	100	100	100	100	100	100	100
SATW20_11640	1237951	1238179	putative membrane protein	-	100	100	100	100	100	100	100	100	100	100	100	100	100	100	100	100	100	100	100	100	100	100	100	0	100	100	100	100	100	100	100	100	100	100	100	100	100	100	100	100	100	100	100	100	100
SATW20_11650	1238483	1239431	putative membrane protein	-	100	100	100	100	100	100	100	100	100	100	100	100	100	100	100	100	100	100	100	100	100	100	100	100	100	100	100	100	100	100	100	100	100	100	100	100	100	100	100	100	100	100	100	100	100
SATW20_11660	1239679	1239868	putative DNA-binding protein	-	100	100	100	100	100	100	100	100	100	100	100	100	100	100	100	100	100	100	100	100	100	100	100	100	100	100	100	100	100	100	100	100	100	100	100	100	100	100	100	100	100	100	100	100	100
SATW20_11670	1240779	1240914	antibacterial protein	-	100	100	100	100	100	100	100	100	100	100	100	100	100	100	100	100	100	100	100	100	100	100	100	100	100	100	100	100	100	100	100	100	100	100	100	100	100	100	100	100	100	100	100	100	100
SATW20_11680	1240970	1241105	antibacterial protein	-	100	100	100	100	100	100	100	100	97.03703704	100	100	99.25925926	100	100	100	100	100	100	100	100	100	100	100	100	100	100	100	100	100	100	100	100	100	100	100	100	100	100	100	98.51851852	99.25925926	100	100	100	100
SATW20_11690	1241237	1241924	putative haloacid dehalogenase-like hydrolase	-	100	100	100	100	100	100	100	100	100	100	100	100	100	100	100	100	100	100	100	100	100	100	100	100	100	100	100	100	100	100	100	100	100	100	100	100	100	100	100	100	100	100	100	100	100
SATW20_11700	1242032	1242473	acetyltransferase (GNAT) family protein	-	100	100	100	100	100	100	100	100	100	100	100	100	100	100	100	100	100	100	100	100	100	100	100	100	100	100	100	100	100	100	100	100	100	100	100	100	100	100	100	100	100	100	100	100	100
SATW20_11710	1242667	1244281	conserved hypothetical protein	-	100	100	100	100	100	100	100	100	100	100	100	100	100	100	100	100	100	100	100	100	100	100	100	100	100	100	100	100	100	100	100	100	100	100	100	100	100	100	100	100	100	100	100	100	100
SATW20_11720	1244424	1244856	protein MraZ	-	100	100	100	100	100	100	100	100	100	100	100	100	100	100	100	100	100	100	100	100	100	100	100	100	100	100	100	100	100	100	100	100	100	100	100	100	100	100	100	100	100	100	100	100	100
SATW20_11730	1244871	1245807	MraW methylase family protein	-	100	100	100	100	100	100	100	100	100	100	100	100	100	100	100	100	100	100	100	100	100	100	100	100	100	100	100	100	100	100	100	100	100	100	100	100	100	100	100	100	100	100	100	100	100
SATW20_11740	1245820	1246222	putative cell division protein	-	100	100	100	100	100	100	100	100	100	100	100	100	100	100	100	100	100	100	100	100	100	100	100	100	100	100	100	97.26368159	100	100	100	100	100	100	100	100	100	100	100	100	100	100	100	100	100
SATW20_11750	1246202	1248437	penicillin-binding protein 1	pbpA	100	100	100	100	100	100	100	100	100	100	100	100	100	100	100	100	100	100	100	100	100	100	100	100	100	100	100	100	100	100	100	100	100	100	100	100	100	100	100	100	100	100	100	100	100
SATW20_11760	1248728	1249694	phospho-N-acetylmuramoyl-pentapeptide-transferase	mraY	100	100	100	100	100	100	100	100	100	100	100	100	100	100	100	100	100	100	100	100	100	100	100	100	100	100	100	100	100	100	100	100	100	100	100	100	100	100	100	100	100	100	100	100	100
SATW20_11770	1249695	1251045	UDP-N-acetylmuramoylalanine--D-glutamate ligase	murD	100	100	100	100	100	100	100	100	100	100	100	100	100	100	100	100	100	100	100	100	100	100	100	100	100	100	100	99.85185185	100	100	100	100	100	100	100	100	100	100	100	100	100	100	100	100	100
SATW20_11780	1251060	1252380	putative cell division protein	-	100	100	100	100	100	100	100	100	100	100	100	100	100	100	100	100	100	100	100	100	100	100	100	100	100	100	100	100	100	100	100	100	100	100	100	100	100	100	100	100	100	100	100	100	100
SATW20_11790	1252485	1253898	putative cell division protein	ftsA	100	100	100	100	100	100	100	100	100	100	100	100	100	100	100	100	100	100	100	100	100	100	100	100	100	100	100	100	100	100	100	100	100	100	100	100	100	100	100	100	100	100	100	100	100
SATW20_11800	1253930	1255103	cell division protein FtsZ	ftsZ	100	100	100	100	100	100	100	100	100	100	100	100	100	100	100	100	100	100	100	100	100	100	100	100	100	100	100	100	100	100	100	100	100	100	100	100	100	100	100	100	100	100	100	100	100
SATW20_11810	1255362	1256154	conserved hypothetical protein	-	100	100	100	100	100	100	100	100	100	100	100	100	100	100	100	100	100	100	100	100	100	100	100	100	100	100	100	100	100	100	100	100	100	100	100	100	100	100	100	100	100	100	100	100	100
SATW20_11820	1256171	1256846	conserved hypothetical protein	-	100	100	100	100	100	100	100	100	100	100	100	100	100	100	100	100	100	100	100	100	100	100	100	100	100	100	100	100	100	100	100	100	100	100	100	100	100	100	100	100	100	100	100	100	100
SATW20_11830	1256851	1257406	cell division protein SepF	sepF	100	100	100	100	100	100	100	100	100	100	100	100	100	100	100	100	100	100	100	100	100	100	100	100	100	100	100	100	100	100	100	100	100	100	100	100	100	100	100	100	100	100	100	100	100
SATW20_11840	1257417	1257708	putative membrane protein	-	100	100	100	100	100	100	100	100	100	100	100	100	100	100	100	100	100	100	100	100	100	100	100	100	100	100	100	100	100	100	100	100	100	100	100	100	100	100	100	100	100	100	100	100	100
SATW20_11850	1257790	1258596	conserved hypothetical protein (pseudogene)	-	100	100	100	100	100	100	100	100	100	100	100	100	100	100	100	100	100	100	100	100	100	100	100	100	100	100	100	100	100	100	100	100	100	100	100	100	100	100	100	100	100	100	100	100	100
SATW20_11860	1258619	1259237	conserved hypothetical protein	-	100	100	100	100	100	100	100	100	100	100	100	100	100	100	100	100	100	100	100	100	100	100	100	100	100	100	100	100	100	100	100	100	100	100	100	100	100	100	100	100	100	100	100	100	100
SATW20_11870	1259457	1262211	isoleucyl-tRNA synthetase	ileS	100	100	100	100	100	100	100	100	100	100	100	100	100	100	100	100	100	100	100	100	100	100	100	100	100	100	100	100	100	100	100	100	100	100	100	100	100	100	100	100	100	100	100	100	100
SATW20_11880	1262500	1263298	glyoxalase/bleomycin resistanceprotein/dioxygenase superfamily protein	-	100	100	100	100	100	100	100	100	100	100	100	100	100	100	100	100	100	100	100	100	100	100	100	100	100	100	100	100	100	100	100	100	100	100	100	100	100	100	100	100	100	100	100	100	100
SATW20_11890	1263358	1263568	transposase (fragment)	-	100	100	100	100	100	100	100	100	100	100	100	100	100	100	100	100	100	100	100	100	100	100	100	100	100	100	100	100	100	100	100	100	100	100	100	100	100	100	100	100	100	100	100	100	100
SATW20_11900	1264121	1264613	lipoprotein signal peptidase	lspA	100	100	100	100	100	100	100	100	100	100	100	100	100	100	100	100	100	100	100	100	100	100	100	100	100	100	100	100	100	100	100	100	100	100	100	100	100	100	100	100	100	100	100	100	100
SATW20_11910	1264612	1265530	putative RNA pseudouridylate synthase	-	100	100	100	100	100	100	100	100	100	100	100	100	100	100	100	100	100	100	100	100	100	100	100	100	100	100	100	100	100	100	100	100	100	100	100	100	100	100	100	100	100	100	100	100	100
SATW20_11920	1265929	1266457	bifunctional protein PyrR [pyrimidine operon regulatory protein; uracil phosphoribosyltransferase]	pyrR	100	100	100	100	100	100	100	100	100	100	100	100	100	100	100	100	100	100	100	100	100	100	100	100	100	100	100	100	100	100	100	100	100	100	100	100	100	100	100	100	100	100	100	100	100
SATW20_11930	1266674	1267982	putative uracil permease	pyrP	100	100	100	100	100	100	100	100	100	100	100	100	100	100	100	100	100	100	100	100	100	100	100	100	100	100	100	100	100	100	100	100	100	100	100	100	100	100	100	100	100	100	100	100	100
SATW20_11940	1268009	1268891	putative aspartate carbamoyltransferase	pyrB	100	100	100	100	100	100	100	100	100	100	100	100	100	100	100	100	100	100	100	100	100	100	100	100	100	100	100	100	100	100	100	100	100	100	100	100	100	100	100	100	100	100	100	100	100
SATW20_11950	1268905	1270183	putative dihydroorotase	pyrC	100	100	100	100	100	100	100	100	100	100	100	100	100	100	100	100	100	100	100	100	100	100	100	100	100	100	100	100	100	100	100	100	100	100	100	100	100	100	100	100	100	100	100	100	100
SATW20_11960	1270184	1271285	putative carbamoyl-phosphate synthasepyrimidine-specific small chain	pyrAA	100	100	100	100	100	100	100	100	100	100	100	100	100	100	100	100	100	100	100	100	100	100	100	100	100	100	100	100	100	100	100	100	100	100	100	100	100	100	100	100	100	100	100	100	100
SATW20_11970	1271277	1274451	putative carbamoyl-phosphate synthasepyrimidine-specific large chain	pyrAB	100	100	100	100	100	100	100	100	100	100	100	100	100	100	100	100	100	100	100	100	100	100	100	100	100	100	100	100	100	100	100	100	100	100	100	100	100	100	100	100	100	100	100	100	100
SATW20_11980	1274557	1275253	putative orotidine 5'-phosphate decarboxylase	pyrF	100	100	100	100	100	100	100	100	100	100	100	100	100	100	100	100	100	100	100	100	100	100	100	100	100	100	100	100	100	100	100	100	100	100	100	100	100	100	100	100	100	100	100	100	100
SATW20_11990	1275252	1275864	putative orotate phosphoribosyltransferase	pyrE	100	100	100	100	100	100	100	100	100	100	100	100	100	100	100	100	100	100	100	100	100	100	100	100	100	100	100	100	100	100	100	100	100	100	100	100	100	100	100	100	100	100	100	100	100
SATW20_12000	1275893	1276106	hypothetical protein	-	100	100	100	100	100	100	100	100	100	100	100	100	100	100	100	100	100	100	100	100	100	100	100	100	100	100	100	100	100	100	100	100	100	100	100	100	100	100	100	100	100	100	100	100	100
SATW20_12010	1276542	1276944	conserved hypothetical protein	-	100	100	100	100	100	100	100	100	100	100	100	100	100	100	100	100	100	100	100	100	100	100	100	100	100	100	100	100	100	100	100	100	100	100	100	100	100	100	100	100	100	100	100	100	100
SATW20_12020	1277206	1278904	conserved hypothetical protein	-	100	100	100	100	100	100	100	100	100	100	100	100	100	100	100	100	100	100	100	100	100	100	100	100	100	100	100	100	100	100	100	100	100	100	100	100	100	100	100	100	100	100	100	100	100
SATW20_12030	1279178	1279802	guanylate kinase	gmk	100	100	100	100	100	100	100	100	100	100	100	100	100	100	100	100	100	100	100	100	100	100	100	100	100	100	100	100	100	100	100	100	100	100	100	100	100	100	100	100	100	100	100	100	100
SATW20_12040	1279801	1280020	DNA-directed RNA polymerase subunit omega	rpoZ	100	100	100	100	100	100	100	100	100	100	100	100	100	100	100	100	100	100	100	100	100	100	100	100	100	100	100	100	100	100	100	100	100	100	100	100	100	100	100	100	100	100	100	100	100
SATW20_12050	1280235	1281435	putative flavoprotein	-	100	100	100	100	100	100	100	100	100	100	100	100	100	100	100	100	100	100	100	100	100	100	100	100	100	100	100	100	100	100	100	100	100	100	100	100	100	100	100	100	100	100	100	100	100
SATW20_12060	1281434	1283843	primosomal protein n'	priA	100	100	100	100	100	100	100	100	100	100	100	100	100	100	100	100	100	100	100	100	100	100	100	100	100	100	100	100	100	100	99.833956	100	100	100	100	100	100	100	100	100	100	100	100	100	100
SATW20_12070	1284348	1285302	putative lipoprotein	-	100	100	100	100	100	100	100	100	100	100	100	100	100	100	100	100	100	100	100	100	100	100	100	100	100	100	99.58071279	100	100	100	100	100	100	100	100	100	100	100	100	100	100	100	100	100	100
SATW20_12080	1285464	1285668	putative membrane protein	-	100	100	100	100	100	100	100	100	100	100	100	100	100	100	100	100	100	100	100	100	100	100	100	100	100	100	100	100	100	100	100	100	100	100	100	100	100	100	100	100	100	100	100	100	100
SATW20_12090	1285966	1286455	putative polypeptide deformylase	def	100	100	100	100	100	100	100	100	100	100	100	100	100	100	100	100	100	100	100	100	100	100	100	100	100	100	100	100	100	100	100	100	100	100	100	100	100	100	100	100	100	100	100	100	100
SATW20_12100	1286447	1287383	methionyl-tRNA formyltransferase	-	100	100	100	100	100	100	100	100	100	100	100	100	100	100	100	100	100	100	100	100	100	100	100	100	100	100	100	97.97008547	100	100	100	100	100	100	100	100	100	100	100	100	100	100	100	100	100
SATW20_12110	1287379	1288687	ribosomal RNA small subunit methyltransferase B	rsmB	100	100	100	100	100	100	100	100	100	100	100	100	100	100	100	100	100	100	100	100	100	100	100	100	100	100	100	100	100	100	100	100	100	100	100	100	100	100	100	100	100	100	100	100	100
SATW20_12120	1288689	1289784	Ribosomal RNA large subunit methyltransferase N	rlmN	100	100	100	100	100	100	100	100	100	100	100	100	100	100	100	100	100	100	100	100	100	100	100	100	100	100	100	100	100	100	100	100	100	100	100	100	100	100	100	100	100	100	100	100	100
SATW20_12130	1289790	1290534	putative protein phosphatase	-	100	100	100	100	100	100	100	100	100	100	100	100	100	100	100	100	100	100	100	100	100	100	100	100	100	100	100	100	100	100	100	100	100	100	100	100	100	100	100	100	100	100	100	100	100
SATW20_12140	1290530	1292525	serine/threonine-protein kinase	pknB	100	100	100	100	100	100	100	100	100	100	100	100	100	100	100	100	100	100	100	100	100	100	100	100	100	100	100	99.49874687	100	100	100	100	100	100	100	100	100	100	100	100	100	100	100	100	100
SATW20_12150	1292752	1293628	putative ribosome biogenesis GTPase RsgA	rsgA	100	100	100	100	100	100	100	100	100	100	100	100	100	100	100	100	100	100	100	100	100	100	100	100	100	100	100	100	100	100	100	100	100	100	100	100	100	100	100	100	100	100	100	100	100
SATW20_12160	1293628	1294273	putative ribulose-phosphate 3-epimerase	-	100	100	100	100	100	100	100	100	100	100	100	100	100	100	100	100	100	100	100	100	100	100	100	100	100	100	100	100	100	100	100	100	100	100	100	100	100	100	100	100	100	100	100	100	100
SATW20_12170	1294279	1294921	thiamine pyrophosphokinase	thiN	100	100	100	100	100	100	100	100	100	100	100	100	100	100	100	100	100	100	100	100	100	100	100	100	100	100	100	100	100	100	100	100	100	100	100	100	100	100	100	100	100	100	100	100	100
SATW20_12180	1295301	1295490	50S ribosomal protein L28	rpmB	100	100	100	100	100	100	100	100	100	100	100	100	100	100	100	100	100	100	100	100	100	100	100	100	100	100	100	100	100	100	100	100	100	100	100	100	100	100	100	100	100	100	100	100	100
SATW20_12190	1295932	1296307	conserved hypothetical protein	-	100	100	100	100	100	100	100	100	100	100	100	100	100	100	100	100	100	100	100	100	100	100	100	100	100	100	100	100	100	100	100	100	100	100	100	100	100	100	100	100	100	100	100	100	100
SATW20_12200	1296321	1297968	dihydroxyacetone kinase family protein	-	100	100	100	100	100	100	100	100	100	100	100	100	100	100	100	100	100	100	100	100	100	100	100	100	100	100	100	100	100	100	100	100	100	100	100	100	100	100	100	100	100	100	100	100	100
SATW20_12210	1298157	1300218	ATP-dependent DNA helicase	recG	100	100	100	100	100	100	100	100	100	100	100	100	100	100	100	100	100	100	100	100	100	100	100	100	100	100	100	100	100	100	100	100	100	100	100	100	100	100	100	100	100	100	100	100	100
SATW20_12220	1300435	1300993	transcription factor FapR	fapR	100	100	100	100	100	100	100	100	100	100	100	100	100	100	100	100	100	100	100	100	100	100	100	100	100	100	100	100	100	100	100	100	100	100	100	100	100	100	100	100	100	100	100	100	100
SATW20_12230	1300997	1301984	putative fatty acid synthesis protein	-	100	100	100	100	100	100	100	100	100	100	100	100	100	100	100	100	100	100	100	100	100	100	100	100	100	100	100	99.59473151	100	100	100	100	100	100	100	100	100	100	100	100	100	100	100	100	100
SATW20_12240	1301976	1302903	putative malonyl CoA-acyl carrier proteintransacylase	fabD	100	100	100	100	100	100	100	100	100	100	100	100	100	100	100	100	100	100	100	100	100	100	100	100	100	100	100	100	100	100	100	100	100	100	100	100	100	100	100	100	100	100	100	100	100
SATW20_12250	1302895	1303630	3-oxoacyl-[acyl-carrier protein] reductase	fabG	100	100	100	100	100	100	100	100	100	100	100	100	100	100	100	100	100	100	100	100	100	100	100	100	100	100	100	97.00680272	100	100	100	100	100	100	100	100	100	100	100	100	100	100	100	100	100
SATW20_12260	1303872	1304106	acyl carrier protein	acpP	100	100	100	100	100	100	100	100	100	100	100	100	100	100	100	100	100	100	100	100	100	100	100	100	100	100	100	100	100	100	100	100	100	100	100	100	100	100	100	100	100	100	100	100	100
SATW20_12270	1304221	1304953	putative ribonuclease III	-	100	100	100	100	100	100	100	100	100	100	100	100	100	100	100	100	100	100	100	100	100	100	100	100	100	100	99.72677596	100	100	100	100	100	100	100	100	100	100	100	100	100	100	100	100	100	100
SATW20_12280	1305099	1308666	putative chromosome partition protein	-	100	100	100	100	100	100	100	100	100	100	100	100	100	100	100	100	100	100	100	100	100	100	100	100	100	100	100	100	100	100	99.94393047	100	100	100	100	100	100	100	100	100	100	100	100	100	100
SATW20_12290	1308665	1309916	putative cell division protein	-	100	100	100	100	100	100	100	100	100	100	100	100	100	100	100	100	100	100	100	100	100	100	100	100	100	100	100	100	100	100	100	100	100	100	100	100	100	100	100	100	100	100	100	100	100
SATW20_12300	1309902	1310235	putative DNA-binding protein	-	100	100	100	100	100	100	100	100	100	100	100	100	100	100	100	100	100	100	100	100	100	100	100	100	100	100	100	100	100	100	100	100	100	100	100	100	100	100	100	100	100	100	100	100	100
SATW20_12310	1310260	1311628	signal recognition particle protein	ffh	100	100	100	100	100	100	100	100	100	100	100	100	100	100	100	100	100	100	100	100	100	100	100	100	100	100	100	100	100	100	100	100	100	100	100	100	100	100	100	100	100	100	100	100	100
SATW20_12320	1312062	1312338	30S ribosomal protein S16	rpsP	100	100	100	100	100	100	100	100	100	100	100	100	100	100	100	100	100	100	100	100	100	100	100	100	100	100	100	100	100	100	100	100	100	100	100	100	100	100	100	100	100	100	100	100	100
SATW20_12330	1312525	1313029	16S rRNA processing protein	rimM	100	100	100	100	100	100	100	100	100	100	100	100	100	100	100	100	100	100	100	100	100	100	100	100	100	100	100	100	100	100	100	100	100	100	100	100	100	100	100	100	100	100	100	100	100
SATW20_12340	1313028	1313766	putative tRNA (guanine-7-)-methyltransferase	trmD	100	100	100	100	100	100	100	100	100	100	100	100	100	100	100	100	100	100	100	100	100	100	100	100	100	100	100	100	100	100	100	100	100	100	100	100	100	100	100	100	100	100	100	100	100
SATW20_12350	1313868	1314219	50S ribosomal protein L19	rplS	100	100	100	100	100	100	100	100	100	100	100	100	100	100	100	100	100	100	100	100	100	100	100	100	100	100	100	100	100	100	100	100	100	100	100	100	100	100	100	100	100	100	100	100	100
SATW20_12360	1314462	1317069	putative membrane protein	-	100	100	100	100	100	100	100	100	100	100	100	100	100	100	100	100	100	100	100	100	100	100	100	100	100	100	100	100	100	100	99.50134254	100	100	100	100	100	100	100	100	100	100	100	100	100	100
SATW20_12370	1317469	1318354	putative GTPase protein	-	100	100	100	100	100	100	100	100	100	100	100	100	100	100	100	100	100	100	100	100	100	100	100	100	100	100	100	100	100	100	100	100	100	100	100	100	100	100	100	100	100	100	100	100	100
SATW20_12380	1318337	1319105	putative ribonuclease HII	rnhB	100	100	100	100	100	100	100	100	100	100	100	100	100	100	100	100	100	100	100	100	100	100	100	100	100	100	100	100	100	100	100	100	100	100	100	100	100	100	100	100	100	100	100	100	100
SATW20_12390	1319213	1320380	putative CoA synthetase protein	-	100	100	100	100	100	100	100	100	100	100	100	100	100	100	100	100	100	100	100	100	100	100	100	100	100	100	100	100	100	100	100	100	100	100	100	100	100	100	100	100	100	100	100	100	100
SATW20_12400	1320401	1321310	putative succinyl-CoA ligase	-	100	100	100	100	100	100	100	100	100	100	100	100	100	100	100	100	100	100	100	100	100	100	100	100	100	100	100	100	100	100	100	100	100	100	100	100	100	100	100	100	100	100	100	100	100
SATW20_12410	1321536	1322650	putative cell wall hydrolase (pseudogene)	lytN	100	100	100	100	100	100	100	100	100	100	100	100	100	100	100	100	100	100	100	100	100	100	100	100	100	100	100	100	100	100	100	100	100	100	100	100	100	100	100	100	100	100	100	100	100
SATW20_12420	1322677	1323922	FemAB family protein	fmhC	100	100	100	100	100	100	100	100	100	100	100	100	100	100	100	100	100	100	100	100	100	100	100	100	100	100	100	100	100	100	97.91164659	100	100	100	100	100	100	100	100	100	100	100	100	100	100
SATW20_12430	1324094	1324967	SMF family protein	-	100	100	100	100	100	100	100	100	100	100	100	100	100	100	100	100	100	100	100	100	100	100	100	100	99.88545246	100	100	100	100	100	100	100	100	100	100	100	100	100	100	100	100	100	100	100	100
SATW20_12440	1325146	1327216	DNA topoisomerase I	topA	100	100	100	100	100	100	100	100	100	100	100	100	100	100	100	100	100	100	100	100	100	100	100	100	100	100	100	100	100	100	100	100	100	100	100	100	100	100	100	100	100	100	100	100	100
SATW20_12450	1327371	1328679	methylenetetrahydrofolate--tRNA-(uracil-5-)-methy ltransferase TrmFO	trmFO	100	100	100	100	100	100	100	100	100	100	100	100	100	100	100	100	100	100	100	100	100	100	100	100	100	100	100	100	100	100	100	100	100	100	100	100	100	100	100	100	100	100	100	100	100
SATW20_12460	1329095	1329992	putative integrase/recombinase	-	100	100	100	100	100	100	100	100	100	100	100	100	100	100	100	100	100	100	100	100	100	100	100	100	100	100	100	100	100	100	100	100	100	100	100	100	100	100	100	100	100	100	100	100	100
SATW20_12470	1329988	1330534	putative ATP-dependent protease	hslV	100	100	100	100	100	100	100	100	100	100	100	100	100	100	100	100	100	100	100	100	100	100	100	100	100	100	100	100	100	100	100	100	100	100	100	100	100	100	100	100	100	100	100	100	100
SATW20_12480	1330599	1332003	putative ATP-dependent protease ATP-bindingsubunit	HslU	100	100	100	100	100	100	100	100	100	100	100	100	100	100	100	100	100	100	100	100	100	100	100	100	100	100	100	100	100	100	100	100	100	100	100	100	100	100	100	100	100	100	100	100	100
SATW20_12490	1332027	1332801	GTP-sensing transcriptional pleiotropic repressor CodY	codY	100	100	100	100	100	100	100	100	100	100	100	100	100	100	100	100	100	100	100	100	100	100	100	100	100	100	100	100	100	100	100	100	100	100	100	100	100	100	100	100	100	100	100	100	100
SATW20_12500	1333142	1333910	30S ribosomal protein S2	rpsB	100	100	100	100	100	100	100	100	100	100	100	100	100	100	100	100	100	100	100	100	100	100	100	100	100	100	100	100	100	100	100	100	100	100	100	100	100	100	100	100	100	100	100	100	100
SATW20_12510	1334091	1334973	elongation factor Ts	tsf	100	100	100	100	100	100	100	100	100	100	100	100	100	100	100	100	100	100	100	100	100	100	100	100	100	100	100	100	100	100	100	100	100	100	100	100	100	100	100	100	100	100	100	100	100
SATW20_12520	1335109	1335832	putative uridylate kinase	pyrH	100	100	100	100	100	100	100	100	100	100	100	100	100	100	100	100	100	100	100	100	100	100	100	100	100	100	100	100	100	100	100	100	100	100	100	100	100	100	100	100	100	100	100	100	100
SATW20_12530	1335850	1336405	ribosome recycling factor	frr	100	100	100	100	100	100	100	100	100	100	100	100	100	100	100	100	100	100	100	100	100	100	100	100	100	100	100	100	100	100	100	100	100	100	100	100	100	100	100	100	100	100	100	100	100
SATW20_12540	1336777	1337548	undecaprenyl pyrophosphate synthetase	uppS	100	100	100	100	100	100	100	100	100	100	100	100	100	100	100	100	100	100	100	100	100	100	100	100	100	100	100	100	100	100	98.83268482	100	100	100	100	100	100	100	100	100	100	100	100	100	100
SATW20_12550	1337554	1338337	putative phosphatidate cytidylyltransferase	-	100	100	100	100	100	100	100	100	100	100	100	100	100	100	100	100	100	100	100	100	100	100	100	100	100	100	100	100	100	100	100	100	100	100	100	100	100	100	100	100	100	100	100	100	100
SATW20_12560	1338548	1339835	putative membrane protein	-	100	100	100	100	100	100	100	100	100	100	100	100	100	100	100	100	100	100	100	100	100	100	100	100	100	100	100	99.92229992	100	100	100	100	100	100	100	100	100	100	100	100	100	100	100	100	100
SATW20_12570	1339854	1341558	prolyl-tRNA synthetase	proS	100	100	100	100	100	100	100	100	100	100	100	100	100	100	100	100	100	100	100	100	100	100	100	100	100	100	100	100	100	100	100	100	100	100	100	100	100	100	100	100	100	100	100	100	100
SATW20_12580	1341815	1346132	DNA polymerase III PolC-type	polC	100	100	100	100	100	100	100	100	100	100	100	100	100	100	100	100	100	100	100	100	100	100	100	100	100	100	99.81468612	99.90734306	100	100	100	100	100	100	100	100	100	100	100	100	100	100	100	100	100
SATW20_12590	1346421	1346889	conserved hypothetical protein	-	100	100	100	100	100	100	100	100	100	100	100	100	100	100	100	100	100	100	100	100	100	100	100	100	100	100	100	100	100	100	100	100	100	100	100	100	100	100	100	100	100	100	100	100	100
SATW20_12600	1346909	1348085	putative N utilization substance protein A	nusA	100	100	100	100	100	100	100	100	100	100	100	100	100	100	100	100	100	100	100	100	100	100	100	100	100	100	100	100	100	100	100	100	100	100	100	100	100	100	100	100	100	100	100	100	100
SATW20_12610	1348105	1348390	conserved hypothetical protein	-	100	100	100	100	100	100	100	100	100	100	100	100	100	100	100	100	100	100	100	100	100	100	100	100	100	100	100	100	100	100	100	100	100	100	100	100	100	100	100	100	100	100	100	100	100
SATW20_12620	1348386	1348704	putative ribosomal protein	-	100	100	100	100	100	100	100	100	100	100	100	100	100	100	100	100	100	100	100	100	100	100	100	100	100	100	100	100	100	100	100	100	100	100	100	100	100	100	100	100	100	100	100	100	100
SATW20_12630	1348708	1350826	translation initiation factor IF-2	infB	100	100	100	100	100	100	100	100	100	100	100	100	100	100	100	100	100	100	100	100	100	100	100	100	100	100	100	100	100	100	99.95278565	100	100	100	100	100	100	100	100	100	100	100	100	100	100
SATW20_12640	1351169	1351562	putative ribosome-binding factor A	rbfA	100	100	100	100	100	100	100	100	100	100	100	100	100	100	100	100	100	100	100	100	100	100	100	100	100	100	100	100	100	100	100	100	100	100	100	100	100	100	100	100	100	100	100	100	100
SATW20_12650	1351730	1352648	putative tRNA pseudouridine synthase B	-	100	100	100	100	100	100	100	100	100	100	100	100	100	100	100	100	100	100	100	100	100	100	100	100	100	100	100	100	100	100	100	100	100	100	100	100	100	100	100	100	100	100	100	100	100
SATW20_12660	1352662	1353634	putative riboflavin biosynthesis protein	-	100	100	100	100	100	100	100	100	100	100	100	100	100	100	100	100	100	100	100	100	100	100	100	100	100	100	100	100	100	100	100	100	100	100	100	100	100	100	100	100	100	100	100	100	100
SATW20_12670	1353748	1354018	30S ribosomal protein S15	rpsO	100	100	100	100	100	100	100	100	100	100	100	100	100	100	100	100	100	100	100	100	100	100	100	100	100	100	100	100	100	100	100	100	100	100	100	100	100	100	100	100	100	100	100	100	100
SATW20_12680	1354387	1356484	polyribonucleotide nucleotidyltransferase	pnpA	100	100	100	100	100	100	100	100	100	100	100	100	100	100	100	100	100	100	100	100	100	100	100	100	100	100	100	100	100	100	100	100	100	100	100	100	100	100	100	100	100	100	100	100	100
SATW20_12690	1356719	1358393	ribonuclease J 2	-	100	100	100	100	100	100	100	100	100	100	100	100	100	100	100	100	100	100	100	100	100	100	100	100	100	100	100	100	100	100	100	100	100	100	100	100	100	100	100	100	100	100	100	100	100
SATW20_12700	1358648	1361018	putative DNA translocase (FtsK/SpoIIIE family protein)	-	100	100	100	100	100	100	100	100	100	100	100	100	100	100	100	100	100	100	100	100	100	100	100	100	100	100	100	100	100	100	100	100	100	100	100	100	100	100	100	100	100	100	100	100	100
SATW20_12710	1361022	1361736	GntR family regulatory protein	-	100	100	100	100	100	100	100	100	100	100	100	100	100	100	100	100	100	100	100	100	100	100	100	100	100	100	100	100	100	100	100	100	100	100	100	100	100	100	100	100	100	100	100	100	100
SATW20_12720	1361766	1363032	conserved hypothetical protein	-	100	100	100	100	100	100	100	100	100	100	100	100	100	100	100	100	100	100	100	100	100	100	100	100	100	100	100	100	100	100	100	100	100	100	100	100	100	100	100	100	100	100	100	100	100
SATW20_12730	1363031	1364318	putative protease	-	100	100	100	100	100	100	100	100	100	100	100	100	100	100	100	100	100	100	100	100	100	100	100	100	100	100	100	98.91219891	100	100	100	100	100	100	100	100	100	100	100	100	100	100	100	100	100
SATW20_12740	1364317	1365022	putative short chain dehydrogenase	-	100	100	100	100	100	100	100	100	100	100	100	100	100	100	100	100	100	100	100	100	100	100	100	100	100	100	100	100	100	100	100	100	100	100	100	100	100	100	100	100	100	100	100	100	100
SATW20_12750	1365126	1365954	putative membrane protein	-	100	100	100	100	100	100	100	100	100	100	100	100	100	100	100	100	100	100	100	100	100	100	100	100	100	100	99.27536232	100	100	100	100	100	100	100	100	100	100	100	100	100	100	100	100	100	100
SATW20_12760	1365972	1366365	putative DNA-binding protein	-	100	100	100	100	100	100	100	100	100	100	100	100	100	100	100	100	100	100	100	100	100	100	100	100	100	100	100	100	100	100	100	100	100	100	100	100	100	100	100	100	100	100	100	100	100
SATW20_12770	1366398	1366977	putativeCDP-diacylglycerol--glycerol-3-phosphate3-phosphatidyltransferase	pgsA	100	100	100	100	100	100	100	100	100	100	100	100	100	100	100	100	100	100	100	100	100	100	100	100	100	100	100	100	100	100	100	100	100	100	100	100	100	100	100	100	100	100	100	100	100
SATW20_12780	1367203	1368355	conserved hypothetical protein	-	100	100	100	100	100	100	100	100	100	100	100	100	100	100	100	100	100	100	100	100	100	100	100	100	100	100	100	100	100	100	100	100	100	100	100	100	100	100	100	100	100	100	100	100	100
SATW20_12790	1368519	1369563	recombinase A	recA	100	100	100	100	100	100	100	100	100	100	100	100	100	100	100	100	100	100	100	100	100	100	100	100	100	100	100	100	100	100	100	100	100	100	100	100	100	100	100	100	100	100	100	100	100
SATW20_12800	1369916	1371476	putative exported protein	cvfA	100	100	100	100	100	100	100	100	100	100	100	100	100	100	100	100	100	100	100	100	100	100	100	100	100	100	100	100	100	100	100	100	100	100	100	100	100	100	100	100	100	100	100	100	100
SATW20_12810	1371772	1371988	conserved hypothetical protein	-	100	100	100	100	100	100	100	100	100	100	100	100	100	100	100	100	100	100	100	100	100	100	100	100	100	100	100	100	100	100	100	100	100	100	100	100	100	100	100	100	100	100	100	100	100
SATW20_12820	1372161	1372959	putative phosphoesterase	-	100	100	100	100	100	100	100	100	100	100	100	100	100	100	100	100	100	100	100	100	100	100	100	100	100	100	100	100	100	100	100	100	100	100	100	100	100	100	100	100	100	100	100	100	100
SATW20_12830	1373098	1374859	putative pyruvate flavodoxin/ferredoxinoxidoreductase	-	100	100	100	100	100	100	100	100	100	100	100	100	100	100	100	100	100	100	100	100	100	100	100	100	100	100	100	99.94321408	100	100	99.31856899	100	100	100	100	100	100	100	100	100	100	100	100	100	100
SATW20_12840	1374859	1375726	conserved hypothetical protein	-	100	100	100	100	100	100	100	100	100	100	100	100	100	100	100	100	100	100	100	100	100	100	100	100	100	100	100	100	100	100	100	99.88465975	100	100	100	100	100	100	100	100	100	100	100	100	100
SATW20_12850	1375819	1376113	conserved hypothetical protein	-	100	100	100	100	100	100	100	100	100	100	100	100	100	100	100	100	100	100	100	100	100	100	100	100	100	100	100	100	100	100	100	100	100	100	100	100	100	100	100	100	100	100	100	100	100
SATW20_12860	1376246	1377791	radical SAM superfamily protein	-	100	100	100	100	100	100	100	100	100	100	100	100	100	100	100	100	100	100	100	100	100	100	100	100	100	100	100	100	100	100	100	100	100	100	100	100	100	100	100	100	100	100	100	100	100
SATW20_12870	1377791	1378157	conserved hypothetical protein	-	100	100	100	100	100	100	100	100	100	100	100	100	100	100	100	100	100	100	100	100	100	100	100	100	100	100	100	100	100	100	100	100	100	100	100	100	100	100	100	100	100	100	100	100	100
SATW20_12880	1378183	1378675	putative membrane protein	-	100	100	100	100	100	100	100	100	100	100	100	100	100	100	100	100	100	100	100	100	100	100	100	100	100	100	100	100	100	100	100	100	100	100	100	100	100	100	100	100	100	100	100	100	100
SATW20_12890	1379073	1381596	DNA mismatch repair protein MutS	mutS	100	100	100	100	100	100	100	100	100	100	100	100	100	100	100	100	100	100	100	100	100	100	100	100	100	100	100	99.88109394	100	100	100	100	100	100	100	100	100	100	100	100	100	100	100	100	100
SATW20_12900	1381608	1383618	DNA mismatch repair protein MutL	mutL	100	100	100	100	100	100	100	100	100	100	100	100	100	100	100	100	100	100	100	100	100	100	100	100	100	100	100	99.65174129	100	100	99.75124378	100	100	100	100	100	100	100	100	100	100	100	100	100	100
SATW20_12910	1383632	1384166	putative glycerol uptake operon antiterminatorregulatory protein	glpP	100	100	100	100	100	100	100	100	100	100	100	100	100	100	100	100	100	100	100	100	100	100	100	100	100	100	100	100	100	100	100	100	100	100	100	100	100	100	100	100	100	100	100	100	100
SATW20_12920	1384630	1385449	putative glycerol uptake facilitator protein	glpF	100	100	100	100	100	100	100	100	100	100	100	100	100	100	100	100	100	100	100	100	100	100	100	100	100	100	100	100	100	100	100	100	100	100	100	100	100	100	100	100	100	100	100	100	100
SATW20_12930	1385577	1387074	glycerol kinase	glpK	100	100	100	100	100	100	100	100	100	100	100	100	100	100	100	100	100	100	100	100	100	100	100	100	100	100	99.66599866	100	100	100	100	100	100	100	100	100	100	100	100	100	100	100	100	100	100
SATW20_12940	1387231	1388905	aerobic glycerol-3-phosphate dehydrogenase	glpD	100	100	100	100	100	100	100	100	100	100	100	100	100	100	100	100	100	100	100	100	100	100	100	100	100	100	100	100	100	100	100	100	100	100	100	100	100	100	100	100	100	100	100	100	100
SATW20_12950	1389054	1389969	putative hydrolase	-	100	100	100	100	100	100	100	100	100	100	100	100	100	100	100	100	100	100	100	100	100	100	100	100	100	100	100	100	100	100	100	100	100	100	100	100	100	100	100	100	100	100	100	100	100
SATW20_12960	1389986	1390922	putative tRNA delta 2-isopentenylpyrophosphatetransferase	miaA	100	100	100	100	100	100	100	100	100	100	100	100	100	100	100	100	100	100	100	100	100	100	100	100	100	100	100	100	100	100	100	100	100	100	100	100	100	100	100	100	100	100	100	100	100
SATW20_12970	1390936	1391170	protein Hfq	hfq	100	100	100	100	100	100	100	100	100	100	100	100	100	100	100	100	100	100	100	100	100	100	100	100	100	100	100	100	100	100	100	100	100	100	100	100	100	100	100	100	100	100	100	100	100
SATW20_12980	1391391	1391868	putative glutathione peroxidase	-	100	100	100	100	100	100	100	100	100	100	100	100	100	100	100	100	100	100	100	100	100	100	100	100	100	100	100	100	100	100	100	100	100	100	100	100	100	100	100	100	100	100	100	100	100
SATW20_12990	1391979	1393218	GTPase	-	100	100	100	100	100	100	100	100	100	100	100	100	100	100	100	100	100	100	100	100	100	100	100	100	100	100	100	100	100	100	100	100	100	100	100	100	100	100	100	100	100	100	100	100	100
SATW20_13000	1393236	1394475	aluminum resistance protein	Alu-2	100	100	100	100	100	100	100	100	100	100	100	100	100	100	100	100	100	100	100	100	100	100	100	100	100	100	100	100	100	100	100	100	100	100	100	100	100	100	100	100	100	100	100	100	100
SATW20_13010	1394717	1395086	glutamine synthetase repressor	glnR	100	100	100	100	100	100	100	100	100	100	100	100	100	100	100	100	100	100	100	100	100	100	100	100	100	100	100	100	100	100	100	100	100	100	100	100	100	100	100	100	100	100	100	100	100
SATW20_13020	1395104	1396445	glutamine synthetase	glnA	100	100	100	100	100	100	100	100	100	100	100	100	100	100	100	100	100	100	100	100	100	100	100	100	100	100	100	100	100	100	99.40343028	100	100	100	100	100	100	100	100	100	100	100	100	100	100
SATW20_13030	1396937	1397135	hypothetical protein	-	100	100	100	100	100	100	100	100	100	100	100	100	100	100	100	100	100	100	100	100	100	100	100	100	100	100	100	100	100	100	100	100	100	100	100	100	100	100	100	100	100	100	100	100	100
SATW20_13040	1397834	1398047	conserved hypothetical protein	-	100	100	100	100	100	100	100	100	100	100	100	100	100	100	100	100	100	100	100	100	100	100	100	100	100	100	0	100	99.53051643	100	100	100	100	100	100	100	100	100	100	100	100	100	100	100	100
SATW20_13050	1398340	1398547	hypothetical protein	-	100	100	100	100	100	100	100	100	100	100	100	0	100	100	100	100	100	100	100	100	100	100	100	100	100	100	0	100	100	100	100	100	100	100	100	100	100	100	100	0	100	100	100	100	100
SATW20_13060	1399785	1399971	putative DNA-binding protein	-	100	100	100	100	100	100	100	100	100	100	100	0	100	100	100	100	100	100	100	100	100	100	100	0	100	100	100	100	100	100	100	100	100	100	100	100	100	100	100	100	100	100	100	100	100
SATW20_13070	1400715	1400967	hypothetical protein	-	100	100	100	100	100	14.68253968	100	100	100	100	100	0	100	100	100	100	100	100	100	100	100	100	100	0	14.68253968	0	100	100	100	100	100	100	100	100	100	100	100	100	100	100	98.41269841	100	100	98.80952381	100
SATW20_13080	1401012	1401597	hypothetical protein	-	100	100	100	100	100	37.77777778	100	100	100	100	100	6.324786325	100	100	100	100	100	100	100	100	100	100	100	37.77777778	36.06837607	37.77777778	100	100	99.82905983	100	98.29059829	100	100	100	100	100	100	100	100	100	100	100	100	100	100
SATW20_13090	1401805	1402978	IS256 transposase	-	100	100	100	100	100	100	100	100	100	100	100	100	100	100	100	100	100	100	100	100	100	100	100	100	100	100	100	100	100	100	100	100	100	100	100	100	100	100	100	100	100	55.58397272	100	100	100
SATW20_13100	1403049	1403298	hypothetical protein	-	100	100	100	100	100	100	100	100	100	100	0	0	100	100	100	100	100	100	0	100	0	0	100	91.56626506	100	100	100	100	100	100	100	100	100	100	100	100	0	100	100	100	100	100	100	100	100
SATW20_13110	1403574	1403841	hypothetical protein	-	100	100	100	100	100	100	100	100	100	100	0	0	100	100	100	100	100	100	0	100	0	0	100	100	100	100	100	100	100	100	100	100	100	100	100	100	0	100	100	100	100	100	100	100	100
SATW20_13120	1403849	1403975	hypothetical protein	-	100	100	100	100	100	100	100	100	100	100	0	0	100	100	100	100	100	100	0	100	0	0	100	100	100	100	100	100	100	100	100	100	100	100	100	100	0	100	100	100	100	100	100	100	100
SATW20_13130	1404177	1404312	hypothetical protein	-	100	100	100	100	100	100	100	100	100	100	76.2962963	0	100	100	100	100	100	100	78.51851852	100	48.14814815	80	100	100	100	100	100	100	100	100	100	100	100	100	100	100	80	100	100	100	100	100	100	100	100
SATW20_13140	1404403	1404694	hypothetical protein	-	100	100	100	100	100	100	100	100	100	100	0	0	100	100	100	100	100	100	0	100	0	0	100	100	100	100	100	100	100	100	100	100	100	100	100	100	0	100	100	100	100	100	100	100	100
SATW20_13150	1404704	1404899	hypothetical protein	-	100	100	100	100	100	100	100	100	100	100	0	0	100	100	100	100	100	100	0	100	0	0	100	100	100	100	100	100	100	100	100	100	100	100	100	100	0	100	100	100	100	100	100	100	100
SATW20_13160	1404948	1405290	hypothetical protein	-	100	100	100	100	100	100	100	100	100	100	0	0	100	100	100	100	100	100	0	100	10.52631579	0	100	100	100	100	100	100	100	100	100	100	100	100	100	100	0	100	100	100	100	100	100	100	100
SATW20_13170	1405296	1405488	hypothetical protein	-	100	100	100	100	100	100	100	100	100	100	0	0	100	100	100	100	100	100	0	100	0	0	100	100	100	100	100	100	100	100	100	100	100	100	100	100	0	100	100	100	100	100	100	100	100
SATW20_13180	1406036	1407062	conserved hypothetical protein	-	100	100	100	100	100	100	100	100	100	100	0	3.313840156	100	100	100	100	100	100	0	100	0	0	100	100	100	100	100	100	100	100	100	100	100	100	100	100	7.212475634	100	100	100	100	100	100	100	100
SATW20_13190	1407331	1407529	hypothetical protein	-	100	100	100	100	100	100	100	100	100	100	0	0	100	100	100	100	100	100	0	100	0	0	100	100	100	100	100	100	100	100	100	100	100	100	100	12.12121212	0	100	100	100	100	100	100	100	100
SATW20_13200	1407586	1409068	putative cardiolipin synthase	-	100	100	100	100	100	100	100	100	100	100	2.496626181	0	100	100	100	100	100	100	2.496626181	100	2.496626181	4.993252362	100	100	100	100	100	100	100	100	100	100	100	100	100	2.496626181	0	100	100	100	100	100	100	100	100
SATW20_13210	1409251	1410151	ABC transporter ATP-binding protein	-	100	100	100	100	100	100	100	100	100	100	4.111111111	0	100	100	100	79.11111111	100	100	0	100	0	4.111111111	100	100	100	100	100	100	100	100	100	100	100	100	100	0	0	100	100	100	100	100	100	100	100
SATW20_13220	1410119	1410851	putative membrane protein	-	100	100	100	100	100	100	100	100	100	100	5.054644809	0	100	100	100	0	100	100	0	100	0	0	100	100	100	100	99.31693989	100	100	100	100	100	100	100	100	0	0	100	100	100	100	100	100	100	100
SATW20_13230	1410854	1411946	sensor kinase protein	-	100	100	100	100	100	100	100	100	100	100	82.6007326	74.54212454	100	100	100	82.96703297	100	100	82.96703297	100	82.96703297	82.96703297	100	100	100	100	99.17582418	98.16849817	100	100	100	100	100	100	100	82.69230769	82.6007326	100	100	100	100	100	100	100	100
SATW20_13240	1411942	1412545	response regulator protein	-	100	100	100	100	100	100	100	100	100	100	100	100	100	100	100	100	100	100	100	100	100	100	100	100	100	100	100	97.84411277	100	100	100	100	100	100	100	100	100	100	100	100	100	100	100	100	100
SATW20_13250	1412657	1412846	putative membrane protein	-	100	100	100	100	100	100	100	100	100	100	100	100	100	100	100	100	100	100	100	100	100	100	100	100	100	100	100	100	100	100	100	100	100	100	100	100	100	100	100	100	100	100	100	100	100
SATW20_13260	1412984	1413518	thermonuclease	nucI	100	100	100	100	100	100	100	100	100	100	100	100	100	100	100	100	100	100	100	100	100	100	100	100	100	100	100	100	100	100	100	100	100	100	100	100	100	100	100	100	100	100	100	100	100
SATW20_13270	1413660	1414515	putative exported protein	-	100	100	100	100	100	100	100	100	100	100	100	100	100	100	100	100	100	100	100	100	100	100	100	100	100	100	100	100	100	100	100	100	100	100	100	100	100	100	100	100	100	100	100	100	100
SATW20_13280	1414830	1415421	hypothetical protein	-	100	100	100	100	100	100	100	100	100	100	100	100	100	100	100	100	100	100	100	100	100	100	100	100	100	100	100	100	100	100	100	100	100	100	100	100	100	100	100	100	100	100	100	100	100
SATW20_13290	1415474	1416857	putative aspartate kinase	-	100	100	100	100	100	100	100	100	100	100	100	100	100	100	100	100	100	100	100	100	100	100	100	100	100	100	100	100	100	100	100	100	100	100	100	100	100	100	100	100	100	100	100	100	100
SATW20_13300	1417047	1418328	putative homoserine dehydrogenase	-	100	100	100	100	100	100	100	100	100	100	100	100	100	100	100	100	100	100	100	100	100	100	100	100	100	100	100	100	100	100	100	100	100	100	100	100	100	100	100	100	100	100	100	100	100
SATW20_13310	1418333	1419395	threonine synthase	thrC	100	100	100	100	100	100	100	100	100	100	100	100	100	100	100	100	100	100	100	100	100	100	100	100	100	100	100	100	100	100	100	100	100	100	100	100	100	100	100	100	100	100	100	100	100
SATW20_13320	1419396	1420311	homoserine kinase	thrB	100	100	100	100	100	100	100	100	100	100	100	100	100	100	100	100	100	100	100	100	100	100	100	100	100	100	100	100	100	100	100	100	100	100	100	100	100	100	100	100	100	100	100	100	100
SATW20_13330	1420368	1421172	haloacid dehalogenase-like hydrolase	-	100	100	100	100	100	100	100	100	100	100	100	100	100	100	100	100	100	100	100	100	100	100	100	100	100	100	100	100	100	100	100	100	100	100	100	100	100	100	100	100	100	100	100	100	100
SATW20_13340	1421464	1421779	hypothetical protein	-	100	100	100	100	100	100	100	100	100	100	100	100	100	100	100	100	100	100	100	100	100	100	100	100	100	100	100	100	100	100	100	100	100	100	100	100	100	100	100	100	100	100	100	100	100
SATW20_13350	1421996	1423451	amino acid permease	-	100	100	100	100	100	100	100	100	100	100	100	100	100	100	100	100	100	100	100	100	100	100	100	100	100	100	100	100	100	100	100	100	100	100	100	100	100	100	100	100	100	100	100	100	100
SATW20_13360	1423654	1425172	catalase	katA	100	100	100	100	100	100	100	100	100	100	100	100	100	100	100	100	100	100	100	100	100	100	100	100	100	100	100	100	100	100	100	100	100	100	100	100	100	100	100	100	100	100	100	100	100
SATW20_13370	1425262	1425412	50S ribosomal protein L33 type 2	rpmG2	100	100	100	100	100	100	100	100	100	100	100	100	100	100	100	100	100	100	100	100	100	100	100	100	100	100	100	100	100	100	100	100	100	100	100	100	100	100	100	100	100	100	100	100	100
SATW20_13380	1425865	1426135	30S ribosomal protein S14	-	100	100	100	100	100	100	100	100	100	100	100	100	100	100	100	100	100	100	100	100	100	100	100	100	100	100	100	100	100	100	100	100	100	100	100	100	100	100	100	100	100	100	100	100	100
SATW20_13390	1426291	1427269	putative GMP reductase	-	100	100	100	100	100	100	100	100	100	100	100	100	100	100	100	100	100	100	100	100	100	100	100	100	100	100	100	100	100	100	100	100	100	100	100	100	100	100	100	100	100	100	100	100	100
SATW20_13400	1427443	1428307	hypothetical protein	-	100	100	100	100	100	100	100	100	100	100	100	100	100	100	100	100	100	100	100	100	100	100	100	100	100	100	100	100	100	100	100	100	100	100	100	100	100	100	100	100	100	100	100	100	100
SATW20_13410	1428686	1429310	LexA repressor	dinR	100	100	100	100	100	100	100	100	100	100	100	100	100	100	100	100	100	100	100	100	100	100	100	100	100	100	100	100	100	100	100	100	100	100	100	100	100	100	100	100	100	100	100	100	100
SATW20_13420	1429449	1429686	putative membrane protein	-	100	100	100	100	100	100	100	100	100	100	100	100	100	100	100	100	100	100	100	100	100	100	100	100	100	100	100	100	100	100	100	100	100	100	100	100	100	100	100	100	100	100	100	100	100
SATW20_13430	1429821	1430061	conserved hypothetical protein	-	100	100	100	100	100	100	100	100	100	100	100	100	100	100	100	100	100	100	100	100	100	100	100	100	100	100	100	100	100	100	100	100	100	100	100	100	100	100	100	100	100	100	100	100	100
SATW20_13440	1430181	1432170	putative transketolase	-	100	100	100	100	100	100	100	100	100	100	100	100	100	100	100	100	100	100	100	100	100	100	100	100	100	100	100	99.59778783	100	100	100	100	100	100	100	100	100	100	100	100	100	100	100	100	100
SATW20_13450	1432447	1432690	putative exported protein	-	100	100	100	100	100	100	100	100	100	100	100	100	100	100	100	100	100	100	100	100	100	100	100	100	100	100	100	100	100	100	100	100	100	100	100	100	100	100	100	100	100	100	100	100	100
SATW20_13460	1432868	1433336	putative membrane protein	-	100	100	100	100	100	100	100	100	100	100	100	100	100	100	100	100	100	100	100	100	100	100	100	100	100	100	100	98.71794872	100	100	100	100	100	100	100	100	100	100	100	100	100	100	100	100	100
SATW20_13470	1433459	1434581	putative exonuclease	-	100	100	100	100	100	100	100	100	100	100	100	100	100	100	100	100	100	100	100	100	100	100	100	100	100	100	100	100	100	100	100	100	100	100	100	100	100	100	100	100	100	100	100	100	100
SATW20_13480	1434584	1437614	putative exonuclease	-	100	100	100	100	100	100	100	100	100	100	100	100	100	100	100	100	100	100	100	100	100	100	100	100	100	100	100	100	100	100	100	100	100	100	100	100	100	100	100	100	100	100	100	100	100
SATW20_13490	1437684	1438047	large-conductance mechanosensitive channel	mscL	100	100	100	100	100	100	100	100	100	100	100	100	100	100	100	100	100	100	100	100	100	100	100	100	100	100	100	100	100	100	100	100	100	100	100	100	100	100	100	100	100	100	100	100	100
SATW20_13500	1438250	1439897	glycine betaine transporter 1	opuD1	100	100	100	100	100	100	100	100	100	100	100	100	100	100	100	100	100	100	100	100	100	100	100	100	100	100	100	100	100	100	100	100	100	100	100	100	100	100	100	100	100	100	100	100	100
SATW20_13510	1440788	1443494	aconitate hydratase	citB	100	100	100	100	100	100	100	100	100	100	100	100	100	100	100	100	100	100	100	100	100	100	100	100	100	100	100	100	100	100	99.66740577	100	100	100	100	100	100	100	100	100	100	100	100	100	100
SATW20_13520	1443673	1444141	thioesterase superfamily protein	-	100	100	100	100	100	100	100	100	100	100	100	100	100	100	100	100	100	100	100	100	100	100	100	100	100	100	100	98.5042735	100	100	100	100	100	100	100	100	100	100	100	100	100	100	100	100	100
SATW20_13530	1444347	1444644	conserved hypothetical protein	-	100	100	100	100	100	100	100	100	100	100	100	100	100	100	100	100	100	100	100	100	100	100	100	100	100	100	100	100	100	100	100	100	100	100	100	100	100	100	100	100	100	100	100	100	100
SATW20_13540	1445019	1445628	putative membrane protein	-	100	100	100	100	100	100	100	100	100	100	100	100	100	100	100	100	100	100	100	100	100	100	100	100	100	100	100	100	100	100	99.34318555	100	100	100	100	100	100	100	100	100	100	100	100	100	100
SATW20_13550	1445827	1447825	topoisomerase IV subunit B	grlB	100	100	100	100	100	100	100	100	100	100	100	100	100	100	100	100	100	100	100	100	100	100	100	100	100	100	100	100	100	100	100	100	100	100	100	100	100	100	100	100	100	100	100	100	100
SATW20_13560	1447824	1450227	topoisomerase IV subunit A	grlA	100	100	100	100	100	100	100	100	100	100	100	100	100	100	100	100	100	100	100	100	100	100	100	100	100	100	100	100	100	100	100	100	100	100	100	100	100	100	100	100	100	100	100	100	100
SATW20_13570	1450476	1451937	sodium:alanine symporter family protein	-	100	100	100	100	100	100	100	100	100	100	100	100	100	100	100	100	100	100	100	100	100	100	100	100	100	100	100	99.93155373	100	100	99.86310746	100	100	100	100	100	100	100	100	100	100	100	100	100	100
SATW20_13580	1452436	1453288	transcription antiterminator	-	100	100	100	100	100	100	100	100	100	100	100	100	100	100	100	100	100	100	100	100	100	100	100	100	100	100	100	100	100	100	100	100	100	100	100	100	100	100	100	100	100	100	100	100	100
SATW20_13590	1453482	1454631	putative membrane protein	-	100	100	100	100	100	100	100	100	100	100	100	100	100	100	100	100	100	100	100	100	100	100	100	100	100	100	100	100	100	100	100	100	100	100	100	100	100	100	100	100	100	100	100	100	100
SATW20_13600	1455111	1457634	putative membrane protein	mprF	100	100	100	100	100	100	100	100	100	100	100	100	100	100	100	100	100	100	100	100	100	100	100	100	100	100	100	100	100	100	99.96036465	100	100	100	100	100	100	100	100	100	100	100	100	100	100
SATW20_13610	1457836	1458346	peptide methionine sulfoxide reductase I	msrA2	100	100	100	100	100	100	100	100	100	100	100	100	100	100	100	100	100	100	100	100	100	100	100	100	100	100	100	100	100	100	97.64705882	100	100	100	100	100	100	100	100	100	100	100	100	100	100
SATW20_13620	1458482	1459466	putative membrane protein	msrR	100	100	100	100	100	100	100	100	100	100	100	100	100	100	100	100	100	100	100	100	100	100	100	100	100	100	100	99.08536585	100	100	100	100	100	100	100	100	100	100	100	100	100	100	100	100	100
SATW20_13630	1459553	1459742	putative 4-oxalocrotonate tautomerase	-	100	100	100	100	100	100	100	100	100	100	100	100	100	100	100	100	100	100	100	100	100	100	100	100	100	100	100	100	100	100	100	100	100	100	100	100	100	100	100	100	100	100	100	100	100
SATW20_13640	1459886	1461149	ImpB/MucB/SamB family protein	-	100	100	100	100	100	100	100	100	100	100	100	100	100	100	100	100	100	100	100	100	100	100	100	100	100	100	100	100	100	100	100	100	100	100	100	100	100	100	100	100	100	100	100	100	100
SATW20_13650	1461285	1462377	prephenate dehydrogenase	-	100	100	100	100	100	100	100	100	100	100	100	100	100	100	100	100	100	100	100	100	100	100	100	100	100	100	100	100	100	100	100	100	100	100	100	100	100	100	100	100	100	100	100	100	100
SATW20_13660	1462541	1463573	putative peptidase	-	100	100	100	100	100	100	100	100	100	100	100	100	100	100	100	100	100	100	100	100	100	100	100	100	100	100	100	100	100	100	100	100	100	100	100	100	100	100	100	100	100	100	100	100	100
SATW20_13670	1464064	1465471	anthranilate synthase component I	trpE	100	100	100	100	100	100	100	100	100	100	100	100	100	100	100	100	100	100	100	100	100	100	100	100	100	100	99.50248756	100	100	100	100	100	100	100	100	100	100	100	100	100	100	100	100	100	100
SATW20_13680	1465467	1466034	anthranilate synthase component II	trpG	100	100	100	100	100	100	100	100	100	100	100	100	100	100	100	100	100	100	100	100	100	100	100	100	100	100	100	100	100	100	100	100	100	100	100	100	100	100	100	100	100	100	100	100	100
SATW20_13690	1466039	1467038	anthranilate phosphoribosyltransferase (pseudogene)	trpD	100	100	100	100	100	100	100	100	100	100	100	100	100	100	100	100	100	100	100	100	100	100	100	100	100	100	100	100	100	100	100	100	100	100	100	100	100	100	100	100	100	100	100	100	100
SATW20_13700	1467039	1467822	indole-3-glycerol phosphate synthase	trpC	100	100	100	100	100	100	100	100	100	100	100	100	100	100	100	100	100	100	100	100	100	100	100	100	100	100	100	100	100	100	100	100	100	100	100	100	100	100	100	100	100	100	100	100	100
SATW20_13710	1467818	1468454	N-(5'phosphoribosyl)anthranilate (PRA)isomerase	trpF	100	100	100	100	100	100	100	100	100	100	100	100	100	100	100	100	100	100	100	100	100	97.32704403	100	100	100	100	100	100	100	100	100	100	100	100	100	100	100	100	100	100	100	100	100	100	100
SATW20_13720	1468446	1469661	tryptophan synthase beta chain	trpB	100	100	100	100	100	100	100	100	100	100	100	100	100	100	100	100	100	100	100	100	100	100	100	100	100	100	99.91769547	100	100	100	100	100	100	100	100	100	100	100	100	100	100	100	100	100	100
SATW20_13730	1469653	1470382	tryptophan synthase alpha chain	trpA	100	100	100	100	100	100	100	100	100	100	100	100	100	100	100	100	100	100	100	100	100	100	100	100	100	100	100	100	100	100	100	100	100	100	100	100	100	100	100	100	100	100	100	100	100
SATW20_13740	1470703	1471966	factor essential for expression of methicillinresistance	femA	100	100	100	100	100	100	100	100	100	100	100	100	100	100	100	100	100	100	100	100	100	100	100	100	100	100	100	100	100	100	100	100	99.04988124	100	100	100	100	100	100	100	100	100	100	100	100
SATW20_13750	1471984	1473244	putative methicillin resistance expressionfactor	femB	100	100	100	100	100	100	100	100	100	100	100	100	100	100	100	100	100	100	100	100	100	100	100	100	99.76190476	100	100	100	100	100	100	100	100	100	100	100	100	100	100	100	100	100	100	100	100
SATW20_13760	1473926	1474694	haloacid dehalogenase-like hydrolase superfamily protein	-	100	100	100	100	100	100	100	100	100	100	100	100	100	100	100	100	100	100	100	100	100	100	100	100	100	100	100	100	100	100	100	78.515625	100	100	100	100	100	100	100	100	100	100	100	100	100
SATW20_13770	1474741	1475215	hypothetical protein	-	100	100	100	100	100	100	100	100	100	100	100	100	100	100	100	100	100	100	100	100	100	100	100	100	100	100	100	100	100	100	100	100	100	100	100	100	100	100	100	100	100	100	100	100	100
SATW20_13780	1475338	1476040	putative oligopeptide transporter ATPase	-	100	100	100	100	100	100	100	100	100	100	100	100	100	100	100	100	100	100	100	100	100	100	100	100	100	100	100	100	100	100	100	100	100	100	100	100	100	100	100	100	100	100	100	100	100
SATW20_13790	1476032	1476806	putative oligopeptide transporter ATPase	-	100	100	100	100	100	100	100	100	100	100	100	100	100	100	100	100	100	100	100	100	100	100	100	100	100	100	100	100	100	100	100	100	100	100	100	100	100	100	100	100	100	100	100	100	100
SATW20_13800	1476792	1477479	putative oligopeptide transport system permease	-	100	100	100	100	100	100	100	100	100	100	100	100	100	100	100	100	100	100	100	100	100	100	100	100	100	100	100	100	100	100	100	100	100	100	100	100	100	100	100	100	100	100	100	100	100
SATW20_13810	1477615	1478602	putative oligopeptide transport system permease	-	100	100	100	100	100	100	100	100	100	100	100	100	100	100	100	100	100	100	100	100	100	100	100	100	100	100	100	100	100	100	100	100	100	100	100	100	100	100	100	100	100	100	100	100	100
SATW20_13820	1478905	1479250	putative membrane protein	-	100	100	100	100	100	100	100	100	100	100	100	100	100	100	100	100	100	100	100	100	100	100	100	100	100	100	100	100	100	100	100	100	100	100	100	100	100	100	100	100	100	100	100	100	100
SATW20_13830	1479454	1481269	putative peptidase	-	100	100	100	100	100	100	100	100	100	100	100	100	100	100	100	100	100	100	100	100	100	100	100	100	100	100	100	100	100	100	100	100	100	100	100	100	100	100	100	100	100	100	100	100	100
SATW20_13840	1481408	1482050	putative phosphate transport system protein	-	100	100	100	100	100	100	100	100	100	100	100	100	100	100	100	100	100	100	100	100	100	100	100	100	100	100	99.68847352	100	100	100	100	100	100	100	100	100	100	100	100	100	100	100	100	100	100
SATW20_13850	1482056	1482908	ABC transporter ATP-binding protein	-	100	100	100	100	100	100	100	100	100	100	100	100	100	100	100	100	100	100	100	100	100	100	100	100	100	100	100	100	100	100	100	100	100	100	100	100	100	100	100	100	100	100	100	100	100
SATW20_13860	1482954	1483872	ABC transporter permease protein	-	100	100	100	100	100	100	100	100	100	100	100	100	100	100	100	100	100	100	100	100	100	100	100	100	100	100	100	100	100	100	100	100	100	100	100	100	100	100	100	100	100	100	100	100	100
SATW20_13870	1483873	1484800	ABC transporter permease protein	-	100	100	100	100	100	100	100	100	100	100	100	100	100	100	100	100	100	100	100	100	100	100	100	100	100	100	99.78425027	100	100	100	100	100	100	100	100	100	100	100	100	100	100	100	100	100	100
SATW20_13880	1484990	1485974	phosphate-binding lipoprotein	-	100	100	100	100	100	100	100	100	100	100	100	100	100	100	100	100	100	100	100	100	100	100	100	100	100	100	100	100	100	100	100	100	100	100	100	100	100	100	100	100	100	100	100	100	100
SATW20_13890	1486513	1486810	transposase (fragment)	-	100	100	100	100	100	100	100	100	100	100	100	100	100	100	100	100	100	100	100	100	100	100	100	100	100	100	100	100	100	100	100	100	100	100	100	100	100	100	100	100	100	100	100	100	100
SATW20_13900	1486945	1487848	conserved virulence factor B	cvfB	100	100	100	100	100	100	100	100	100	100	100	100	100	100	100	100	100	100	100	100	100	100	100	100	100	100	100	100	100	100	100	100	100	100	100	100	100	100	100	100	100	100	100	100	100
SATW20_13910	1487994	1489596	ABC transporter ATP-binding protein	-	100	100	100	100	100	100	100	100	100	100	100	100	100	100	100	100	100	100	100	100	100	100	100	100	100	100	100	100	100	100	100	100	100	100	100	100	100	100	100	100	100	100	100	100	100
SATW20_13920	1490455	1491661	aspartokinase II	lysC	100	100	100	100	100	100	100	100	100	100	100	100	100	100	100	100	100	100	100	100	100	100	100	100	100	100	100	100	100	100	100	100	100	100	100	100	100	100	100	100	100	100	100	100	100
SATW20_13930	1491724	1492714	aspartate semialdehyde dehydrogenase	asd	100	100	100	100	100	100	100	100	100	100	100	100	100	100	100	100	100	100	100	100	100	100	100	100	100	100	100	99.8989899	100	100	100	100	100	100	100	100	100	100	100	100	100	100	100	100	100
SATW20_13940	1492715	1493603	dihydrodipicolinate synthase	dapA	100	100	100	100	100	100	100	100	100	100	100	100	100	100	100	100	100	100	100	100	100	100	100	100	100	100	100	100	100	100	100	100	100	100	100	100	100	100	100	100	100	100	100	100	100
SATW20_13950	1493599	1494322	dihydrodipicolinate reductase	dapB	100	100	100	100	100	100	100	100	100	100	100	100	100	100	100	100	100	100	100	100	100	100	100	100	100	100	100	99.72337483	100	100	100	100	100	100	100	100	100	100	100	100	100	100	100	100	100
SATW20_13960	1494348	1495068	putative tetrahydrodipicolinateacetyltransferase	dapD	100	100	100	100	100	100	100	100	100	100	100	100	100	100	100	100	100	100	100	100	100	100	100	100	100	100	100	100	100	100	100	100	100	100	100	100	100	100	100	100	100	100	100	100	100
SATW20_13970	1495210	1496362	putative peptidase	-	100	100	100	100	100	100	100	100	100	100	100	100	100	100	100	100	100	100	100	100	100	100	100	100	100	100	100	100	100	100	100	100	100	100	100	100	100	100	100	100	100	100	100	100	100
SATW20_13980	1496366	1497452	putative alanine racemase	dal	100	100	100	100	100	100	100	100	100	100	100	100	100	100	100	100	100	100	100	100	100	100	100	100	100	100	100	100	100	100	100	100	100	100	100	100	100	100	100	100	100	100	100	100	100
SATW20_13990	1497441	1498707	diaminopimelate decarboxylase	lysA	100	100	100	100	100	100	100	100	100	100	100	100	100	100	100	100	100	100	100	100	100	100	100	100	100	100	100	100	100	100	99.76303318	100	100	100	100	100	100	100	100	100	100	100	100	100	100
SATW20_14000	1498946	1499348	putative membrane protein	msa	100	100	100	100	100	100	100	100	100	100	100	100	100	100	100	100	100	100	100	100	100	100	100	100	100	100	100	100	100	100	100	100	100	100	100	100	100	100	100	100	100	100	100	100	100
SATW20_14010	1499544	1499745	cold shock protein	cspA	100	100	100	100	100	100	100	100	100	100	100	100	100	100	100	100	100	100	100	100	100	100	100	100	100	100	100	98.50746269	100	100	100	100	100	100	100	100	100	100	100	100	100	100	100	100	100
SATW20_14020	1499915	1500224	hypothetical protein	-	100	100	100	100	100	100	100	100	100	100	100	100	100	100	100	100	100	100	100	100	100	100	100	100	100	100	100	100	100	100	100	100	100	100	100	100	100	100	100	100	100	100	100	100	100
SATW20_14030	1500386	1500656	putative acylphosphatase	-	100	100	100	100	100	100	100	100	100	100	100	100	100	100	100	100	100	100	100	100	100	100	100	100	100	100	100	100	100	100	100	98.51851852	100	100	100	100	100	100	100	100	100	100	100	100	100
SATW20_14040	1500680	1501304	putative membrane protein	-	100	100	100	100	100	100	100	100	100	100	100	100	100	100	100	100	100	100	100	100	100	100	100	100	100	100	99.35897436	100	100	100	100	100	100	100	100	100	100	100	100	100	100	100	100	100	100
SATW20_14050	1501335	1502472	TelA-like protein	-	100	100	100	100	100	100	100	100	100	100	100	100	100	100	100	100	100	100	100	100	100	100	100	100	100	100	99.29639402	100	100	100	100	100	100	100	100	100	100	100	100	100	100	100	100	100	100
SATW20_14060	1502527	1503132	transposase (pseudogene)	-	100	100	100	100	100	100	100	100	100	100	100	100	100	100	100	100	100	100	100	100	100	100	100	100	100	100	100	100	100	100	100	100	100	100	100	100	100	100	100	100	100	100	100	100	100
SATW20_14080	1503484	1504828	putative branched-chain amino acid transporterprotein	-	100	100	100	99.70238095	100	100	100	100	100	100	100	100	100	100	100	100	100	100	100	0	100	100	100	100	100	100	99.4047619	100	100	100	100	99.92559524	100	100	100	100	100	100	100	100	100	100	100	100	100
SATW20_14090	1505052	1506939	conserved hypothetical protein	-	100	100	100	100	100	100	100	100	100	100	100	100	100	100	100	100	100	100	100	100	100	100	100	100	100	100	100	100	100	100	100	100	100	100	100	100	100	100	100	100	100	100	100	100	99.94700583
SATW20_14100	1506952	1507744	conserved hypothetical protein	-	100	100	100	100	100	100	100	100	100	100	100	100	100	100	100	100	100	100	100	100	100	100	100	100	100	100	100	100	100	100	100	100	100	100	100	100	100	100	100	100	100	100	100	100	100
SATW20_14110	1507924	1508128	conserved hypothetical protein	-	100	100	100	100	100	100	100	100	100	100	100	100	100	100	100	100	100	100	100	100	100	100	100	100	100	100	100	100	100	100	100	100	100	100	100	100	100	100	100	100	100	100	100	100	100
SATW20_14120	1508156	1508966	hypothetical protein	-	100	100	100	100	100	100	100	100	100	100	100	100	100	100	100	100	100	100	100	100	100	100	100	100	100	100	99.62962963	100	100	100	100	100	100	100	100	100	100	100	100	100	100	100	100	100	100
SATW20_14130	1509545	1510814	dihydrolipoamide succinyltransferase E2component of 2-oxoglutarate dehydrogenase complex	odhB	100	100	100	100	100	100	100	100	100	100	100	100	100	100	100	100	100	100	100	100	100	100	100	100	100	100	100	100	100	100	100	100	100	100	100	100	100	100	100	100	100	100	100	100	100
SATW20_14140	1510827	1513626	2-oxoglutarate dehydrogenase E1 component	odhA	100	100	100	100	100	100	100	100	100	100	100	100	100	100	100	100	100	100	100	100	100	100	100	100	100	100	100	100	100	100	100	100	100	100	100	100	100	100	100	100	100	100	100	100	100
SATW20_14150	1513909	1515265	signal transduction histidine-protein kinase ArlS	arlS	100	100	100	100	100	100	100	100	100	100	100	100	100	100	100	100	100	100	100	100	100	100	100	100	100	100	100	100	100	100	100	100	100	100	100	100	100	100	100	100	100	100	100	100	100
SATW20_14160	1515261	1515921	response regulator ArlR	arlR	100	100	100	100	100	100	100	100	100	100	100	100	100	100	100	100	100	100	100	100	100	100	100	100	100	100	100	100	100	100	100	100	100	100	100	100	100	100	100	100	100	100	100	100	100
SATW20_14170	1516834	1517320	IS200-family transposase	-	100	100	100	100	100	100	100	100	100	100	100	100	100	100	100	100	100	100	100	100	100	100	100	100	100	100	100	100	100	100	100	100	100	100	100	100	100	100	100	100	100	100	100	100	100
SATW20_14180	1517450	1518065	putative membrane protein	-	100	100	100	100	100	100	100	100	100	100	100	100	100	100	100	100	100	100	100	100	100	100	100	100	100	100	100	100	100	100	100	100	100	100	100	100	100	100	100	100	100	100	100	100	100
SATW20_14190	1518081	1519152	putativeUDP-N-acetylglucosamine-N-acetylmuramyl-(pentapeptide)pyrophosphoryl-undecaprenol N-acetylglucosamine transferase	murG	100	100	100	100	100	100	100	100	100	100	100	100	100	100	100	100	100	100	100	100	100	100	100	100	100	100	100	100	100	100	100	100	100	100	100	100	100	100	100	100	100	100	100	100	100
SATW20_14200	1519163	1519673	putative acetyltransferase	-	100	100	100	100	100	100	100	100	100	100	100	100	100	100	100	100	100	100	100	100	100	100	100	100	100	100	100	100	100	100	100	100	100	100	100	100	100	100	100	100	100	100	100	100	100
SATW20_14210	1520072	1521563	putative protease	-	100	100	100	100	100	100	100	100	100	100	100	100	100	100	100	100	100	100	100	100	100	100	100	100	100	100	100	99.93293092	100	100	100	100	100	100	100	100	100	100	100	100	100	100	100	100	100
SATW20_14220	1521742	1521976	conserved hypothetical protein	-	100	100	100	100	100	100	100	100	100	100	100	100	100	100	100	100	100	100	100	100	100	100	100	100	100	100	100	100	100	100	97.43589744	100	100	100	100	100	100	100	100	100	100	100	100	100	100
SATW20_14230	1521975	1522476	PTS system glucose-specific IIA component	-	100	100	100	100	100	100	100	100	100	100	100	100	100	100	100	100	100	100	100	100	100	100	100	100	100	100	100	100	100	100	100	100	100	100	100	100	100	100	100	100	100	100	100	100	100
SATW20_14240	1522487	1522916	peptide methionine sulfoxide reductase MsrB	msrB	100	100	100	100	100	100	100	100	100	100	100	100	100	100	100	100	100	100	100	100	100	100	100	100	100	100	100	100	100	100	100	100	100	100	100	100	100	100	100	100	100	100	100	100	100
SATW20_14250	1522908	1523442	peptide methionine sulfoxide reductase II	msrA1	100	100	100	100	100	100	100	100	100	100	100	100	100	100	100	100	100	100	100	100	100	100	100	100	100	100	100	100	100	100	100	100	100	100	100	100	100	100	100	100	100	100	100	100	100
SATW20_14260	1523527	1524367	putative fatty acid-binding protein	-	100	100	100	100	100	100	100	100	100	100	100	100	100	100	100	100	100	100	100	100	100	100	100	100	100	100	100	100	100	100	99.52380952	100	100	100	100	100	100	100	100	100	100	100	100	100	100
SATW20_14270	1524381	1524861	dihydrofolate reductase type I	dfrB	100	100	100	100	100	100	100	100	100	100	100	100	100	100	100	100	100	100	100	100	100	100	100	100	100	100	100	100	100	100	100	100	100	100	100	100	100	100	100	100	100	100	100	100	100
SATW20_14280	1525060	1526017	thymidylate synthase	thyA	100	100	100	100	100	100	100	100	100	100	100	100	100	100	100	100	100	100	100	100	100	100	100	100	100	100	100	100	100	100	100	100	100	100	100	100	100	100	100	100	100	100	100	100	100
SATW20_14290	1526440	1526878	conserved hypothetical protein	-	100	100	100	100	100	100	100	100	100	100	100	100	100	100	100	100	100	100	100	100	100	100	100	100	98.40182648	100	100	100	100	100	100	100	100	100	100	100	100	100	100	100	100	100	100	100	100
SATW20_14300	1526893	1528018	conserved hypothetical protein	cvfC	100	100	100	100	100	100	100	100	100	100	100	100	100	100	100	100	100	100	100	100	100	100	100	100	100	100	100	100	100	100	100	100	100	100	100	100	100	100	100	100	100	100	100	100	100
SATW20_14310	1528055	1528307	hypothetical protein	-	100	100	100	100	100	100	100	100	100	100	100	100	100	100	100	100	100	100	100	100	100	100	100	100	100	100	100	100	100	100	100	100	100	100	100	100	100	100	100	100	100	100	100	100	100
SATW20_14320	1528318	1528540	conserved hypothetical protein	-	100	100	100	100	100	100	100	100	100	100	100	100	100	100	100	100	100	100	100	100	100	100	100	100	100	100	100	100	100	100	100	100	100	100	100	100	100	100	100	100	100	100	100	100	100
SATW20_14330	1528757	1529462	putative membrane protein	-	100	100	100	100	100	100	100	100	100	100	100	100	100	100	100	100	100	100	100	100	100	100	100	100	100	100	100	100	100	100	100	100	100	100	100	100	100	100	100	100	100	100	100	100	100
SATW20_14340	1530002	1530404	conserved hypothetical protein	-	100	100	100	100	100	100	100	100	100	100	100	100	100	100	100	100	100	100	100	100	100	100	100	100	100	100	100	100	100	100	100	100	100	100	100	100	100	100	100	100	100	100	100	100	100
SATW20_14350	1530462	1561728	very large surface anchored protein	ebh	100	100	100	100	100	100	100	100	100	100	100	100	100	100	100	100	100	100	100	100	100	100	100	100	100	99.30915371	100	100	100	100	99.93923111	99.85927205	100	99.80170153	100	100	100	100	100	100	100	100	100	100	100
SATW20_14360	1562111	1563512	transporter protein	-	100	100	100	100	100	100	100	100	100	100	100	100	100	100	100	100	100	100	100	100	100	100	100	100	100	100	99.85724483	100	100	100	99.71448965	100	100	100	100	100	100	100	100	100	100	100	100	100	100
SATW20_14370	1563668	1564991	amino acid permease	-	100	100	100	100	100	100	100	100	100	100	100	100	100	100	100	100	100	100	100	100	100	100	100	100	100	100	100	100	100	100	100	100	100	100	100	100	100	100	100	100	100	100	100	100	100
SATW20_14380	1565021	1566062	putative threonine dehydratase	tdcB	100	100	100	100	100	100	100	100	100	100	100	100	100	100	100	100	100	100	100	100	100	100	100	100	100	100	99.90393852	99.90393852	100	100	100	100	100	100	100	100	100	100	100	100	100	100	100	100	100
SATW20_14390	1566156	1567275	alanine dehydrogenase 2	ald2	100	100	100	100	100	100	100	100	100	100	100	100	100	100	100	100	100	100	100	100	100	100	100	100	100	100	100	100	100	100	100	100	100	100	100	100	100	100	100	100	100	100	100	100	100
SATW20_14400	1567749	1568628	putative 5'-3' exonuclease	-	100	100	100	100	100	100	100	100	100	100	100	100	100	100	100	100	100	100	100	100	100	100	100	100	100	100	100	99.43117179	100	100	100	100	100	100	100	100	100	100	100	100	100	100	100	99.88623436	100
SATW20_14410	1568647	1572088	hypothetical protein	-	100	100	100	100	100	100	100	100	100	100	100	100	100	100	100	100	100	100	100	100	100	100	100	100	100	100	99.79657076	100	100	100	100	100	100	100	100	100	100	100	100	100	100	100	100	100	100
SATW20_14420	1572391	1573732	putative membrane protein	-	100	100	100	100	100	100	100	100	100	100	100	100	100	100	100	100	100	100	100	100	100	100	100	100	100	100	99.70171514	99.92542878	100	100	100	100	100	100	100	100	100	100	100	100	100	100	100	100	100
SATW20_14430	1573937	1574270	putative exported protein	-	100	100	100	100	100	100	100	100	100	100	100	100	100	100	100	100	100	100	100	100	100	100	100	100	100	100	100	100	100	100	100	100	100	100	100	100	100	100	100	100	100	100	100	100	100
SATW20_14440	1574353	1575499	conserved hypothetical protein	-	100	100	100	100	100	100	100	100	100	100	100	100	100	100	100	100	100	100	100	100	100	100	100	100	100	100	100	100	100	100	100	100	100	100	100	100	100	100	100	100	100	100	100	100	100
SATW20_14450	1576149	1576494	conserved hypothetical protein	-	100	100	100	100	100	100	100	100	100	100	100	100	100	100	100	100	100	100	100	100	100	100	100	100	100	100	100	100	100	100	100	100	100	100	100	100	100	100	100	100	100	100	100	100	100
SATW20_14460	1576507	1577071	conserved hypothetical protein	-	100	100	100	100	100	100	100	100	100	100	100	100	100	100	100	100	100	100	100	100	100	100	100	100	100	100	100	100	100	100	100	100	100	100	100	100	100	100	100	100	100	100	100	100	100
SATW20_14470	1577063	1577414	conserved hypothetical protein	-	100	100	100	100	100	100	100	100	100	100	100	100	100	100	100	100	100	100	100	100	100	100	100	100	100	100	100	100	100	100	100	100	100	100	100	100	100	100	100	100	100	100	100	100	100
SATW20_14480	1577953	1578580	putative recombination protein U	recU	100	100	100	100	100	100	100	100	100	100	100	100	100	100	100	100	100	100	100	100	100	100	100	100	100	100	100	99.84051037	100	100	100	100	100	100	100	100	100	100	100	100	100	100	100	100	100
SATW20_14490	1578576	1580760	penicillin-binding protein 2	pbp2	100	100	100	100	100	100	100	100	100	100	100	100	100	100	100	100	100	100	100	100	100	100	100	100	100	100	100	100	100	100	100	100	100	100	100	100	100	100	100	100	100	100	100	100	100
SATW20_14500	1581325	1581667	putative exported protein	-	100	100	100	100	100	100	100	100	100	100	100	100	100	100	100	100	100	100	100	100	100	100	100	100	100	100	100	100	100	100	100	100	100	100	100	100	100	100	100	100	100	100	100	100	100
SATW20_14510	1581671	1582331	putative endonuclease	-	100	100	100	100	100	100	100	100	100	100	100	100	100	100	100	100	100	100	100	100	100	100	100	100	100	100	100	99.84848485	100	100	100	100	100	100	100	100	100	100	100	100	100	100	100	100	100
SATW20_14520	1582320	1583007	conserved hypothetical protein	-	100	100	100	100	100	100	100	100	100	100	100	100	100	100	100	100	100	100	100	100	100	100	100	100	100	100	100	100	100	100	100	100	100	100	100	100	100	100	100	100	100	100	100	100	100
SATW20_14530	1583334	1584627	putative asparaginyl-tRNA synthetase	asnS	100	100	100	100	100	100	100	100	100	100	100	100	100	100	100	100	100	100	100	100	100	100	100	100	100	100	100	100	100	100	100	100	100	100	100	100	100	100	100	100	100	100	100	100	100
SATW20_14540	1584948	1587642	conserved hypothetical protein	-	100	100	100	100	100	100	100	100	100	100	100	100	100	100	100	100	100	100	100	100	100	100	100	100	100	100	100	99.88864143	100	100	100	100	100	100	100	100	100	100	100	100	100	100	100	100	100
SATW20_14550	1587665	1588637	BirA bifunctional protein [includes: biotinoperon repressor; biotin--[acetyl-CoA-carboxylase]synthetase	birA	100	100	100	100	100	100	100	100	100	100	100	100	100	100	100	100	100	100	100	100	100	100	100	100	100	100	100	100	100	100	100	100	100	100	100	100	100	100	100	100	100	100	100	100	100
SATW20_14560	1588623	1589826	poly A polymerase family protein	papS	100	100	100	100	100	100	100	100	100	100	100	100	100	100	100	100	100	100	100	100	100	100	100	100	100	100	100	100	100	100	100	100	100	100	100	100	100	100	100	100	100	100	100	100	100
SATW20_14570	1589830	1590943	putative glycosyl transferase	-	100	100	100	100	100	100	100	100	100	100	100	100	100	100	100	100	100	100	100	100	100	100	100	100	100	100	100	100	100	100	100	100	100	100	100	100	100	100	100	100	100	100	100	100	100
SATW20_14580	1591213	1591531	conserved hypothetical protein	-	100	100	100	100	100	100	100	100	100	100	100	100	100	100	100	100	100	100	100	100	100	100	100	100	100	100	100	100	100	100	100	100	100	100	100	100	100	100	100	100	100	100	100	100	100
SATW20_14590	1591867	1592566	putative membrane protein	-	100	100	100	100	100	100	100	100	100	100	100	100	100	100	100	100	100	100	100	100	100	100	100	100	100	100	100	100	100	100	100	100	100	100	100	100	100	100	100	100	100	100	100	100	100
SATW20_14600	1592619	1593207	putative membrane protein	-	100	100	100	100	100	100	100	100	100	100	100	100	100	100	100	100	100	100	100	100	100	100	100	100	100	100	100	100	100	100	100	100	100	100	100	100	100	100	100	100	100	100	100	100	100
SATW20_14610	1593196	1593772	conserved hypothetical protein	-	100	100	100	100	100	100	100	100	100	100	100	100	100	100	100	100	100	100	100	100	100	100	100	100	100	100	100	100	100	100	100	100	100	100	100	100	100	100	100	100	100	100	100	100	100
SATW20_14620	1593785	1595030	conserved hypothetical protein	-	100	100	100	100	100	100	100	100	100	100	100	100	100	100	100	100	100	100	100	100	100	100	100	100	100	100	100	100	100	100	99.83935743	100	100	100	100	100	100	100	100	100	100	100	100	100	100
SATW20_14630	1595036	1596335	3-phosphoshikimate 1-carboxyvinyltransferase	aroA	100	100	100	100	100	100	100	100	100	100	100	100	100	100	100	100	100	100	100	100	100	100	100	100	100	100	100	100	100	100	100	100	100	100	100	100	100	100	100	100	100	100	100	100	100
SATW20_14640	1596344	1597409	putative 3-dehydroquinate synthase	aroB	100	100	100	100	100	100	100	100	100	100	100	100	100	100	100	100	100	100	100	100	100	100	100	100	100	100	100	100	100	100	100	100	100	100	100	100	100	100	100	100	100	100	100	100	100
SATW20_14650	1597434	1598601	chorismate synthase	aroC	100	100	100	100	100	100	100	100	100	100	100	100	100	100	100	100	100	100	100	100	100	100	100	100	100	100	100	100	100	100	100	100	100	100	100	100	100	100	100	100	100	100	100	100	100
SATW20_14660	1599395	1599845	putative nucleoside diphosphate kinase	ndk	100	100	100	100	100	100	100	100	100	100	100	100	100	100	100	100	100	100	100	100	100	100	100	100	100	100	100	100	100	100	100	100	100	100	100	100	100	100	100	100	100	100	100	100	100
SATW20_14670	1599936	1600896	putative heptaprenyl diphosphate synthasecomponent II	-	100	100	100	100	100	100	100	100	100	100	100	100	100	100	100	100	100	100	100	100	100	100	100	100	100	100	100	100	100	100	100	100	100	100	100	100	100	100	100	100	100	100	100	100	100
SATW20_14680	1600897	1601623	putative 2-heptaprenyl-14-naphthoquinonemethyltransferase	menH	100	100	100	100	100	100	100	100	100	100	100	100	100	100	100	100	100	100	100	100	100	100	100	100	100	100	100	100	100	100	100	100	100	100	100	100	100	100	100	100	100	100	100	100	100
SATW20_14690	1601625	1602198	hypothetical protein	-	100	100	100	100	100	100	100	100	100	100	100	100	100	100	100	100	100	100	100	100	100	100	100	100	100	100	100	100	100	100	100	100	100	100	100	100	100	100	100	100	100	100	100	100	100
SATW20_14700	1602628	1602901	DNA-binding protein HU	hup	100	100	100	100	100	100	100	100	100	100	100	100	100	100	100	100	100	100	100	100	100	100	100	100	100	100	98.53479853	100	100	100	100	100	100	100	100	100	100	100	100	100	100	100	100	100	100
SATW20_14710	1603071	1604070	glycerol-3-phosphate dehydrogenase [NAD(P)+]	gpsA	100	100	100	100	100	100	100	100	100	100	100	100	100	100	100	100	100	100	100	100	100	100	100	100	100	100	100	100	100	100	100	100	100	100	100	100	100	100	100	100	100	100	100	100	100
SATW20_14720	1604086	1605397	putative GTPase	-	100	100	100	100	100	100	100	100	100	100	100	100	100	100	100	100	100	100	100	100	100	100	100	100	99.6948894	100	100	100	100	100	100	100	100	100	100	100	100	100	100	100	100	100	100	100	100
SATW20_14730	1605618	1606794	putative 30S ribosomal protein S1	-	100	100	100	100	100	100	100	100	100	100	100	100	100	100	100	100	100	100	100	100	100	100	100	100	100	100	100	100	100	100	100	100	100	100	100	100	100	100	100	100	100	100	100	100	100
SATW20_14740	1607358	1607475	hypothetical protein	-	100	100	100	100	100	100	100	100	100	100	100	100	100	100	100	100	100	100	100	100	100	100	100	100	100	100	100	100	100	100	100	100	100	100	100	100	100	100	100	100	100	100	100	100	100
SATW20_14750	1607505	1608165	cytidylate kinase	cmk	100	100	100	100	100	100	100	100	100	100	100	100	100	100	100	100	100	100	100	100	100	100	100	100	100	100	100	100	100	100	100	100	100	100	100	100	100	100	100	100	100	100	100	100	100
SATW20_14760	1608241	1609210	putative L-asparaginase	-	100	100	100	100	100	100	100	100	100	100	100	100	100	100	100	100	100	100	100	100	100	100	100	100	100	100	100	100	100	100	100	100	100	100	100	100	100	100	100	100	100	100	100	100	100
SATW20_14770	1609324	1610311	putative pyridine nucleotide-disulphideoxidoreductase	-	100	100	100	100	100	100	100	100	100	100	100	100	100	100	100	100	100	100	100	100	100	100	100	100	100	100	100	100	100	100	100	100	100	100	100	100	100	100	100	100	100	100	100	100	100
SATW20_14780	1610712	1612173	cell surface elastin binding protein	ebpS	100	100	100	100	100	100	89.52772074	100	100	100	100	100	100	100	100	100	100	100	100	100	100	100	100	100	100	100	100	87.20054757	100	100	100	100	100	100	100	100	100	100	100	100	100	100	100	100	100
SATW20_14790	1612325	1613705	DEAD/DEAH box helicase family protein	-	100	100	100	100	100	100	100	100	100	100	100	100	100	100	100	100	100	100	100	100	100	100	100	100	100	100	100	100	100	100	100	100	100	100	100	100	100	100	100	100	100	100	100	100	100
SATW20_14800	1613694	1614648	hypothetical protein	-	100	100	100	100	100	100	100	100	100	100	100	100	100	100	100	100	100	100	100	100	100	100	100	100	100	100	100	100	100	100	100	100	100	100	100	100	100	100	100	100	100	100	100	100	100
SATW20_14810	1614755	1615004	ferredoxin	-	100	100	100	100	100	100	100	100	100	100	100	100	100	100	100	100	100	100	100	100	100	100	100	97.18875502	100	100	100	100	100	100	100	100	100	100	100	100	100	100	100	100	100	100	100	100	100
SATW20_14820	1615109	1615655	putative membrane protein	-	100	100	100	100	100	100	100	100	100	100	100	100	100	100	100	100	100	100	100	100	100	100	100	100	100	100	100	100	100	100	100	100	100	100	100	100	100	100	100	100	100	100	100	100	100
SATW20_14830	1616251	1617166	putative lipoprotein	-	100	100	100	100	100	100	100	100	88.85245902	100	100	100	100	53.66120219	100	100	100	100	100	100	100	100	100	89.07103825	100	100	100	100	100	100	100	100	100	100	100	100	100	100	100	100	100	100	100	100	100
SATW20_14840	1617180	1617387	hypothetical protein	-	100	100	100	100	100	100	100	100	16.90821256	100	100	100	100	0	100	100	100	100	100	100	100	100	100	0	100	100	100	100	100	100	100	100	100	100	100	100	100	100	100	100	100	100	100	100	100
SATW20_14850	1617379	1618318	putative lipoprotein	-	100	100	100	100	100	100	100	100	46.11288605	100	100	100	100	28.54100107	100	100	100	100	100	100	100	100	100	26.94355698	100	100	100	100	100	100	99.36102236	100	100	100	100	100	100	100	100	100	100	100	100	98.93503727	100
SATW20_14860	1618375	1619293	putative lipoprotein	-	100	100	100	100	100	100	100	100	100	100	100	100	100	53.81263617	100	100	100	100	100	100	100	100	100	21.1328976	100	100	100	100	100	100	100	100	100	100	100	100	100	100	100	100	100	100	100	100	100
SATW20_14870	1619383	1621546	hypothetical protein	-	100	100	100	100	100	100	100	100	100	100	100	100	100	100	100	100	100	100	100	100	100	100	100	100	100	100	100	100	100	100	100	100	100	100	100	100	100	100	100	100	100	100	100	100	100
SATW20_14880	1621538	1622408	hypothetical protein	-	100	100	100	100	100	100	100	100	100	100	100	100	100	100	100	100	100	100	100	100	100	100	100	100	100	100	100	100	100	100	100	100	100	100	100	100	100	100	100	100	100	100	100	100	100
SATW20_14890	1622712	1624407	sensor kinase SrrB	srrB	100	100	100	100	100	100	100	100	100	100	100	100	100	100	100	100	100	100	100	100	100	100	100	100	100	100	100	100	100	100	99.70501475	100	100	98.99705015	100	100	100	100	100	100	100	100	100	100	100
SATW20_14900	1624444	1625170	transcriptional regulatory protein SrrA	srrA	100	100	100	100	100	100	100	100	100	100	100	100	100	100	100	100	100	100	100	100	100	100	100	100	100	100	100	100	100	100	100	100	100	100	100	100	100	100	100	100	100	100	100	100	100
SATW20_14910	1625302	1626040	ribosomal large subunit pseudouridine synthase B	rluB	100	100	100	100	100	100	100	100	100	100	100	100	100	100	100	100	100	100	100	100	100	100	100	100	100	100	100	100	100	100	100	100	100	100	100	100	100	100	100	100	100	100	100	100	100
SATW20_14920	1626032	1626575	conserved hypothetical protein	-	100	100	100	100	100	100	100	100	100	100	100	100	100	100	100	100	100	100	100	100	100	100	100	100	100	100	100	100	100	100	100	100	100	100	100	100	100	100	100	100	100	100	100	100	100
SATW20_14930	1626567	1627299	conserved hypothetical protein	-	100	100	100	100	100	100	100	100	100	100	100	100	100	100	100	100	100	100	100	100	100	100	100	100	100	100	100	100	100	100	99.59016393	100	100	100	100	100	100	100	100	100	100	100	100	100	100
SATW20_14940	1627390	1627897	conserved hypothetical protein	-	100	100	100	100	100	100	100	100	100	100	100	100	100	100	100	100	100	100	100	100	100	100	100	100	100	100	100	100	100	100	100	100	100	100	100	100	100	100	100	100	100	100	100	100	100
SATW20_14950	1627974	1628862	integrase/recombinase	xerD	100	100	100	100	100	100	100	100	100	100	100	100	100	100	100	100	100	100	100	100	100	100	100	100	100	100	99.32432432	100	100	100	100	100	100	100	100	100	100	100	100	100	100	100	100	100	100
SATW20_14960	1628910	1629360	iron uptake regulatory protein	fur	100	100	100	100	100	100	100	100	100	100	100	100	100	100	100	100	100	100	100	100	100	100	100	100	100	100	100	100	100	100	100	100	100	100	100	100	100	100	100	100	100	100	100	100	100
SATW20_14970	1629464	1630007	putative ADP-ribose pyrophosphatase	-	100	100	100	100	100	100	100	100	100	100	100	100	100	100	100	100	100	100	100	100	100	100	100	100	100	100	100	100	100	100	100	100	100	100	100	100	100	100	100	100	100	100	100	100	100
SATW20_14980	1630088	1630997	aldo/keto reductase family protein	-	100	100	100	100	100	100	100	100	100	100	100	100	100	100	100	100	100	100	100	100	100	100	100	100	100	100	100	100	100	100	100	100	100	100	100	100	100	100	100	100	100	100	100	100	100
SATW20_14990	1631212	1631461	hypothetical protein	-	100	100	100	100	100	100	100	100	100	100	100	100	100	100	100	100	100	100	100	100	100	100	100	100	100	100	100	100	100	100	100	100	100	100	100	100	100	100	100	100	100	100	100	100	100
SATW20_15000	1631476	1632232	putative short chain dehydrogenase	-	100	100	100	100	100	100	100	100	100	100	100	100	100	100	100	100	100	100	100	100	100	100	100	100	100	100	100	100	100	100	100	100	100	100	100	100	100	100	100	100	100	100	100	100	100
SATW20_15010	1632373	1633189	putative pyrroline-5-carboxylate reductase	-	100	100	100	100	100	100	100	100	100	100	100	100	100	100	100	100	100	100	100	100	100	100	100	100	100	100	100	100	100	100	100	100	100	100	100	100	100	100	100	100	100	100	100	100	100
SATW20_15020	1633293	1634214	conserved hypothetical protein	-	100	100	100	100	100	100	100	100	100	100	100	100	100	100	100	100	100	100	100	100	100	100	100	100	100	100	100	100	100	100	100	100	100	100	100	100	100	100	100	100	100	100	100	100	100
SATW20_15030	1634526	1636011	putative glucose-6-phosphate 1-dehydrogenase	zwf	100	100	100	100	100	100	100	100	100	100	100	100	100	100	100	100	100	100	100	100	100	100	100	100	100	100	100	100	100	100	100	100	99.93265993	100	100	100	100	100	100	100	100	100	100	100	100
SATW20_15040	1636240	1637107	AraC family regulatory protein	-	100	100	100	100	100	100	100	100	100	100	100	100	100	100	100	100	100	100	100	100	100	100	100	100	100	100	100	100	100	100	100	100	100	100	100	100	100	100	100	100	100	100	100	100	100
SATW20_15050	1637189	1638839	alpha-D-14-glucosidase	malA	100	100	100	100	100	100	100	100	100	100	100	100	100	100	100	100	100	100	100	100	100	100	100	100	100	100	100	100	100	100	100	100	100	100	100	100	100	100	100	100	100	100	100	100	100
SATW20_15060	1638854	1639874	maltose operon transcriptional repressor	malR	100	100	100	100	100	100	100	100	100	100	100	100	100	100	100	100	100	100	100	100	100	100	100	100	100	100	100	100	100	100	100	100	100	100	100	100	100	100	100	100	100	100	100	100	100
SATW20_15070	1640067	1640439	glyoxalase/bleomycin resistance protein/dioxygenase superfamily protein	-	100	100	100	100	100	100	100	100	100	100	100	100	100	100	100	100	100	100	100	100	100	100	100	100	100	100	100	100	100	100	100	100	100	100	100	100	100	100	100	100	100	100	100	100	100
SATW20_15080	1640657	1642064	6-phosphogluconate dehydrogenasedecarboxylating	gnd	100	100	100	100	100	100	100	100	100	100	100	100	100	100	100	100	100	100	100	100	100	100	100	100	100	100	100	100	100	100	100	100	100	100	100	100	100	100	100	100	100	100	100	100	100
SATW20_15090	1642131	1643265	putative peptidase	-	100	100	100	100	100	100	100	100	100	100	100	100	100	100	100	100	100	100	100	100	100	100	100	100	99.82363316	100	100	100	100	73.54497355	100	100	100	100	100	100	100	100	100	100	100	100	100	100	100
SATW20_15100	1643833	1644814	putative membrane protein	-	100	100	100	100	100	100	100	100	100	100	100	100	100	100	100	100	100	100	100	100	100	100	100	100	100	100	100	100	100	100	100	100	100	100	100	100	100	100	100	100	100	100	100	100	100
SATW20_15110	1644827	1645265	conserved hypothetical protein	-	100	100	100	100	100	100	100	100	100	100	100	100	100	100	100	100	100	100	100	100	100	100	100	100	100	100	100	100	100	100	98.85844749	100	100	100	100	100	100	100	100	100	100	100	100	100	100
SATW20_15120	1645615	1646890	lipoamide acyltransferase component ofbranched-chain alpha-keto acid dehydrogenase complex	bfmB	100	100	100	100	100	100	100	100	100	100	100	100	100	100	100	100	100	100	100	100	100	100	100	100	100	100	100	100	100	100	100	100	100	100	100	100	100	100	100	100	100	100	100	100	100
SATW20_15130	1646902	1647886	2-oxoisovalerate dehydrogenase beta subunit	bfmBAB	100	100	100	100	100	100	100	100	100	100	100	100	100	100	100	100	100	100	100	100	100	100	100	100	100	100	100	100	100	100	100	100	100	100	100	100	100	100	100	100	100	100	100	100	100
SATW20_15140	1647885	1648878	2-oxoisovalerate dehydrogenase alpha subunit	bfmBAA	100	100	100	100	100	100	100	100	100	100	100	100	100	100	100	100	100	100	100	100	100	100	100	100	100	100	100	100	100	100	100	100	100	100	100	100	100	100	100	100	100	100	100	100	100
SATW20_15150	1648893	1650315	putative dihydrolipoamide dehydrogenase	bfmBC	100	100	100	100	100	100	100	100	100	100	100	100	100	100	100	100	100	100	100	100	100	100	100	100	100	100	100	100	100	100	100	100	100	100	100	100	100	100	100	100	100	100	100	100	100
SATW20_15160	1650465	1652145	putative DNA repair protein	-	100	100	100	100	100	100	100	100	100	100	100	100	100	100	100	100	100	100	100	100	100	100	100	100	100	100	100	99.82142857	100	100	100	100	100	100	100	100	100	100	100	100	100	100	100	100	100
SATW20_15170	1652160	1652613	arginine repressor	argR	100	100	100	100	100	100	100	100	100	100	100	100	100	100	100	100	100	100	100	100	100	100	100	100	100	100	100	100	100	100	100	100	100	100	100	100	100	100	100	100	100	100	100	100	100
SATW20_15180	1653044	1653926	putative geranyltranstransferase	-	100	100	100	100	100	100	100	100	100	100	100	100	100	100	100	100	100	100	100	100	100	100	100	100	100	100	100	100	100	100	100	100	100	100	100	100	100	100	100	100	100	100	100	100	100
SATW20_15190	1653903	1654134	putative exodeoxyribonuclease VII small subunit	-	100	100	100	100	100	100	100	100	100	100	100	100	100	100	100	100	100	100	100	100	100	100	100	100	100	100	100	100	100	100	100	100	100	100	100	100	100	100	100	100	100	100	100	100	100
SATW20_15200	1654126	1655464	putative exodeoxyribonuclease VII large subunit	-	100	100	100	100	100	100	100	100	100	100	100	100	100	100	100	100	100	100	100	100	100	100	100	100	100	100	100	100	100	100	100	100	100	100	100	100	100	100	100	100	100	100	100	100	100
SATW20_15210	1655480	1655870	putative N utilization substance protein B	-	100	100	100	100	100	100	100	100	100	100	100	100	100	100	100	100	100	100	100	100	100	100	100	100	99.48717949	100	100	100	100	100	100	100	100	100	100	100	100	100	100	100	100	100	100	100	100
SATW20_15220	1655929	1656292	conserved hypothetical protein	-	100	100	100	100	100	100	100	100	100	100	100	100	100	100	100	100	100	100	100	100	100	100	100	100	100	100	100	100	100	100	100	100	100	100	100	100	100	100	100	100	100	100	100	100	100
SATW20_15230	1656306	1657662	biotin carboxylase subunit of acetyl-CoAcarboxylase	accC	100	100	100	100	100	100	100	100	100	100	100	100	100	100	100	100	100	100	100	100	100	100	100	100	100	100	100	100	100	100	100	100	100	100	100	100	100	100	100	100	100	100	100	100	100
SATW20_15240	1657661	1658126	biotin carboxyl carrier protein of acetyl-CoAcarboxylase	accB	100	100	100	100	100	100	100	100	100	100	100	100	100	100	100	100	100	100	100	100	100	100	100	100	100	100	100	100	100	100	100	100	100	100	100	100	100	100	100	100	100	100	100	100	100
SATW20_15250	1658599	1659157	putative elongation factor P	efp	100	100	100	100	100	100	100	100	100	100	100	100	100	100	100	100	100	100	100	100	100	100	100	100	100	100	100	100	100	100	100	100	100	100	100	100	100	100	100	100	100	100	100	100	100
SATW20_15260	1659182	1660244	putative peptidase	-	100	100	100	100	100	100	100	100	100	100	100	100	100	100	100	100	100	100	100	100	100	100	100	100	100	100	100	100	100	100	100	100	100	100	100	100	100	100	100	100	100	100	100	100	100
SATW20_15270	1660348	1660930	putative lipoprotein	-	100	100	100	100	100	100	100	100	100	100	100	100	100	100	100	100	100	100	100	100	100	100	100	100	100	100	100	100	100	100	100	100	100	100	100	100	100	100	100	100	100	100	100	100	100
SATW20_15280	1660943	1661162	putative exported protein	-	100	100	100	100	100	100	100	100	100	100	100	100	100	100	100	100	100	100	100	100	100	100	100	100	100	100	100	98.63013699	100	100	100	100	100	100	100	100	100	100	100	100	100	100	100	100	100
SATW20_15290	1661225	1662056	lipoate-protein ligase A protein	-	100	100	100	100	100	100	100	100	100	100	100	100	100	100	100	100	100	100	100	100	100	100	100	100	100	100	100	100	100	100	100	100	100	100	100	100	100	100	100	100	100	100	100	100	100
SATW20_15300	1662213	1662600	putative membrane protein	-	100	100	100	100	100	100	100	100	100	100	100	100	100	100	100	100	100	100	100	100	100	100	100	100	100	100	100	100	100	100	100	100	100	100	100	100	100	100	100	100	100	100	100	100	100
SATW20_15310	1662964	1664437	putative glycine cleavage system P-protein	-	100	100	100	100	100	100	100	100	100	100	100	100	100	100	100	100	100	100	100	100	100	100	100	100	100	100	100	100	100	100	100	100	100	100	100	100	100	100	100	100	100	100	100	100	100
SATW20_15320	1664429	1665776	putative glycine cleavage system P-protein	-	100	100	100	100	100	100	100	100	100	100	100	100	100	100	100	100	100	100	100	100	100	100	100	100	100	100	100	100	100	100	100	100	100	100	100	100	100	100	100	100	100	100	100	100	100
SATW20_15330	1665795	1666887	putative aminomethyltransferase	gcvT	100	100	100	100	100	100	100	100	100	100	100	100	100	100	100	100	100	100	100	100	100	100	100	100	100	100	100	100	100	100	100	100	100	100	100	100	100	100	100	100	100	100	100	100	100
SATW20_15340	1667045	1667570	putative shikimate kinase	-	100	100	100	100	100	100	100	100	100	100	100	100	100	100	100	100	100	100	100	100	100	100	100	100	100	100	100	100	100	100	100	100	100	100	100	100	100	100	100	100	100	100	100	100	100
SATW20_15350	1667802	1668192	putative membrane protein	-	100	100	100	100	100	100	100	100	100	100	100	100	100	100	100	100	100	100	100	100	100	100	100	100	100	100	100	100	100	100	100	100	100	100	100	100	100	100	100	100	100	100	100	100	100
SATW20_15360	1668217	1668517	putative exported protein	-	100	100	100	100	100	100	100	100	100	100	100	100	100	100	100	100	100	100	100	100	100	100	100	100	100	100	100	100	100	100	100	100	100	100	100	100	100	100	100	100	100	100	100	100	100
SATW20_15370	1668503	1668908	putative exported protein	-	100	100	100	100	100	100	100	100	100	100	100	100	100	100	100	100	100	100	100	100	100	100	100	100	100	100	100	100	100	100	100	100	100	100	100	100	100	100	100	100	100	100	100	100	100
SATW20_15380	1668927	1669239	putative exported protein	-	100	100	100	100	100	100	100	100	100	100	100	100	100	100	100	100	100	100	100	100	100	100	100	100	100	100	100	100	100	100	100	100	100	100	100	100	100	100	100	100	100	100	100	100	100
SATW20_15390	1669252	1670323	putative membrane protein	-	100	100	100	100	100	100	100	100	100	100	100	100	100	100	100	100	100	100	100	100	100	100	100	100	99.43977591	100	100	100	100	100	100	100	100	100	100	100	100	100	100	100	99.90662932	100	100	100	100
SATW20_15400	1670294	1671269	hypothetical protein	-	100	100	100	100	100	100	100	100	100	100	100	100	100	100	100	100	100	100	100	100	100	100	100	100	100	100	100	100	100	100	100	100	100	100	100	100	100	100	100	100	100	100	100	100	100
SATW20_15410	1671320	1671944	metallo-beta-lactamase superfamily protein	-	100	100	100	100	100	100	100	100	100	100	100	100	100	100	100	100	100	100	100	100	100	100	100	100	100	100	100	100	100	100	100	100	100	100	100	100	100	100	100	100	100	100	100	100	100
SATW20_15420	1671940	1672270	conserved hypothetical protein	-	100	100	100	100	100	100	100	100	100	100	100	100	100	100	100	100	100	100	100	100	100	100	100	100	100	100	100	100	100	100	100	100	100	100	100	100	100	100	100	100	100	100	100	100	100
SATW20_15430	1672269	1673256	glucokinase	glkA	100	100	100	100	100	100	100	100	100	100	100	100	100	100	100	100	100	100	100	100	100	100	100	100	100	100	100	100	100	100	99.29078014	100	100	100	100	100	100	100	100	100	100	100	100	100	100
SATW20_15440	1673252	1673456	conserved hypothetical protein	-	100	100	100	100	100	100	100	100	100	100	100	100	100	100	100	100	100	100	100	100	100	100	100	100	100	100	100	100	100	100	100	100	100	100	100	100	100	100	100	100	100	100	100	100	100
SATW20_15450	1673436	1674900	putative membrane protein	-	100	100	100	100	100	100	100	100	100	100	100	100	100	100	100	100	100	100	100	100	100	100	100	100	100	100	100	100	100	100	100	100	100	100	100	100	100	100	100	100	100	100	100	100	100
SATW20_15460	1674911	1675451	5-formyltetrahydrofolate cyclo-ligase familyprotein	-	100	100	100	100	100	100	100	100	100	100	100	100	100	100	100	100	100	100	100	100	100	100	100	100	100	100	100	100	100	100	100	100	100	100	100	100	100	100	100	100	100	100	100	100	100
SATW20_15470	1675659	1675809	50S ribosomal protein L33 type 1	rpmG1	100	100	100	100	100	100	100	100	100	100	100	100	100	100	100	100	100	100	100	100	100	100	100	100	100	100	100	100	100	100	100	100	100	100	100	100	100	100	100	100	100	100	100	100	100
SATW20_15480	1675921	1677997	penicillin-binding protein PBP2B	pbpF	100	100	100	100	100	100	100	100	100	100	100	100	100	100	100	100	100	100	100	100	100	100	100	100	100	100	99.71098266	100	100	100	99.80732177	100	100	100	100	100	100	100	100	100	100	100	100	100	100
SATW20_15490	1678117	1678717	superoxide dismutase	sodA	100	100	100	100	100	100	100	100	100	100	100	100	100	100	100	100	100	100	100	100	100	100	100	100	100	100	99.83333333	100	100	100	100	100	100	100	100	100	100	100	100	100	100	100	100	100	100
SATW20_15500	1678992	1679403	zinc-specific metalloregulatory protein	zur	100	100	100	100	100	100	100	100	100	100	100	100	100	100	100	100	100	100	100	100	100	100	100	100	100	100	100	100	100	100	99.27007299	100	100	100	100	100	100	100	100	100	100	100	100	100	100
SATW20_15510	1679389	1680253	ABC transporter permease protein	mreB	100	100	100	100	100	100	100	100	100	100	100	100	100	100	100	100	100	100	100	100	100	100	100	100	100	100	100	100	100	100	100	100	100	100	100	100	100	100	100	100	100	100	100	100	100
SATW20_15520	1680294	1681080	ABC transporter ATP-binding protein	mreA	100	100	100	100	100	100	100	100	100	100	100	100	100	100	100	100	100	100	100	100	100	100	100	100	100	100	100	100	100	100	100	100	100	100	100	100	100	100	100	100	100	100	100	100	100
SATW20_15530	1681205	1682096	putative endonuclease	-	100	100	100	100	100	100	100	100	100	100	100	100	100	100	100	100	100	100	100	100	100	100	100	100	100	100	100	100	100	100	99.88776655	100	100	100	100	100	100	100	100	100	100	100	100	100	100
SATW20_15540	1682105	1683452	putative helicase	-	100	100	100	100	100	100	100	100	100	100	100	100	100	100	100	100	100	100	100	100	100	100	100	100	100	100	100	100	100	100	100	100	100	100	100	100	100	100	100	100	100	100	100	100	100
SATW20_15550	1683565	1684666	conserved hypothetical protein	-	100	100	100	100	100	100	100	100	100	100	100	100	100	100	100	100	100	100	100	100	100	100	100	100	100	100	100	100	100	100	100	100	100	100	100	100	100	100	100	100	100	100	100	100	100
SATW20_15560	1684668	1685346	conserved hypothetical protein	-	100	100	100	100	100	100	100	100	100	100	100	100	100	100	100	100	100	100	100	100	100	100	100	100	100	100	100	100	100	100	100	100	100	100	100	100	100	100	100	100	100	100	100	100	100
SATW20_15570	1685476	1686583	RNA polymerase sigma factor	rpoD	100	100	100	100	100	100	100	100	100	100	100	100	100	100	100	100	100	100	100	100	100	100	100	100	100	100	100	100	100	100	100	100	100	100	100	100	100	100	100	100	100	100	100	100	100
SATW20_15580	1686806	1688606	DNA primase	dnaG	100	100	100	100	100	100	100	100	100	100	100	100	100	100	100	100	100	100	100	100	100	100	100	100	100	100	100	100	100	100	100	100	100	100	100	100	100	100	100	100	100	100	100	100	100
SATW20_15590	1688666	1689485	conserved hypothetical protein	yqfL	100	100	100	100	100	100	100	100	100	100	100	100	100	100	100	100	100	100	100	100	100	100	100	100	100	100	99.51159951	100	100	100	100	100	100	100	100	100	100	100	100	100	100	100	100	100	100
SATW20_15600	1689495	1690035	putative transcriptional repressor ccpN	ccpN	100	100	100	100	100	100	100	100	100	100	100	100	100	100	100	100	100	100	100	100	100	100	100	100	100	100	100	100	100	100	100	100	100	100	100	100	100	100	100	100	100	100	100	100	100
SATW20_15610	1690453	1691845	putative glycyl-tRNA synthetase	-	100	100	100	100	100	100	100	100	100	100	100	100	100	100	100	100	100	100	100	100	100	100	100	100	100	100	99.85632184	100	100	100	100	100	100	100	100	100	100	100	100	100	100	100	100	100	100
[truncated: 1,276 more rows]
[truncated: 18 more columns]
